# Supplementary material for: 3,4-Dinitro-1H-pyrazole benzene 0.25-solvate
Source: Acta Crystallogr Sect E Struct Rep Online. 2011 May 11;67(Pt 6):o1369. doi: 10.1107/S1600536811015996 (PMC3120617; doi:10.1107/S1600536811015996)
Supplement: Supplementary file 2 [file e-67-o1369-Isup2.hkl]

# 
# h,k,l, Fc-squared, Fo-squared, sigma(Fo-squared) and status flag 
# 
data_I
_shelx_title ' DNP in P2(1)/n' 
_shelx_refln_list_code          4 
_shelx_F_calc_maximum      188.92 
_exptl_crystal_F_000       724.00 
_reflns_d_resolution_high  0.7700 
 
loop_ 
 _symmetry_equiv_pos_as_xyz 
 'x, y, z' 
 '-x+1/2, y+1/2, -z+1/2' 
 '-x, -y, -z' 
 'x-1/2, -y-1/2, z-1/2' 
 
_cell_length_a     7.4579 
_cell_length_b     9.7874 
_cell_length_c    19.5340 
_cell_angle_alpha  90.000 
_cell_angle_beta   94.867 
_cell_angle_gamma  90.000 
 
_shelx_F_squared_multiplier     1.000 
 
loop_ 
 _refln_index_h 
 _refln_index_k 
 _refln_index_l 
 _refln_F_squared_calc 
 _refln_F_squared_meas 
 _refln_F_squared_sigma 
 _refln_observed_status 
   2   0   0     9309.48     8159.31    230.22 o 
   4   0   0    11626.42    11642.09    441.93 o 
   6   0   0      544.31      573.12     42.14 o 
   8   0   0      379.95      315.85     57.27 o 
   1   1   0     3417.69     3062.37     98.96 o 
   2   1   0        0.14        3.37      6.73 o 
   3   1   0       16.19       27.78      9.26 o 
   4   1   0       85.27      105.24     15.15 o 
   5   1   0       25.14       15.99      9.26 o 
   6   1   0       41.47       48.82     17.68 o 
   7   1   0       83.16       82.49     17.68 o 
   8   1   0        1.47       -1.68     19.36 o 
   9   1   0       23.60       27.77     26.93 o 
   0   2   0      529.99      550.79     16.92 o 
   1   2   0        9.91       12.63      2.53 o 
   2   2   0      195.50      217.39     10.95 o 
   3   2   0        0.03       -1.68     11.78 o 
   4   2   0        0.31        6.73     11.78 o 
   5   2   0       21.85       15.15     15.99 o 
   6   2   0       82.80       69.03     20.20 o 
   7   2   0      164.36      184.38     38.73 o 
   8   2   0        0.33        5.89     20.20 o 
   9   2   0       10.02       10.10     23.57 o 
   1   3   0      130.84      123.82      5.90 o 
   2   3   0        6.40       20.20      5.89 o 
   3   3   0        5.27      -15.99     21.88 o 
   4   3   0       85.73       92.60     26.10 o 
   5   3   0        2.44        7.57     19.36 o 
   6   3   0       36.24       20.20     15.99 o 
   7   3   0      142.00      110.29     33.68 o 
   8   3   0        0.60        5.05     22.72 o 
   9   3   0        0.00       -5.05     22.72 o 
   0   4   0     6897.76     7332.32    268.96 o 
   1   4   0      239.43      232.55     15.17 o 
   2   4   0     1854.41     1905.05    134.01 o 
   3   4   0       18.25       21.88      8.42 o 
   4   4   0      295.63      305.79     25.27 o 
   5   4   0      292.94      280.48     33.69 o 
   6   4   0     2396.05     2104.15    186.21 o 
   7   4   0      115.08       70.71     19.36 o 
   8   4   0       58.50       53.03     53.87 o 
   9   4   0        0.55        2.52     27.77 o 
   1   5   0      365.02      356.51     28.66 o 
   2   5   0       15.16       18.52     12.62 o 
   3   5   0       54.16       42.93     11.78 o 
   4   5   0      104.53       96.81     16.00 o 
   5   5   0       32.16       27.78     11.78 o 
   6   5   0      223.13      213.88     26.95 o 
   7   5   0        0.37       15.99     15.15 o 
   8   5   0        0.48       15.99     28.61 o 
   0   6   0      133.10      124.62     12.63 o 
   1   6   0        1.22       10.10     12.62 o 
   2   6   0      106.38      101.87     27.78 o 
   3   6   0       21.75        7.58     16.83 o 
   4   6   0       44.76       37.04     13.47 o 
   5   6   0      188.80      207.13     21.89 o 
   6   6   0       49.16       35.35     21.04 o 
   7   6   0       47.59       26.93     22.73 o 
   8   6   0        1.68        4.21     26.09 o 
   1   7   0      471.65      435.71     41.30 o 
   2   7   0       61.82       44.61     10.94 o 
   3   7   0       62.80       55.56     37.04 o 
   4   7   0      146.74      148.18     16.00 o 
   5   7   0      782.71      796.70     55.64 o 
   6   7   0        2.04        5.05     16.83 o 
   7   7   0       95.00       93.44     34.51 o 
   8   7   0        1.30        3.37     24.41 o 
   0   8   0      561.51      589.99     29.50 o 
   1   8   0       21.01       18.52     10.94 o 
   2   8   0      339.65      313.35     35.38 o 
   3   8   0       22.83       21.04     19.36 o 
   4   8   0      753.30      671.05     76.72 o 
   5   8   0       38.35       28.62     15.99 o 
   6   8   0       23.27       25.25     20.20 o 
   7   8   0       43.81       28.62     20.20 o 
   1   9   0       12.87       21.88     14.31 o 
   2   9   0      136.02      119.55     16.84 o 
   3   9   0      137.13      142.28     29.47 o 
   4   9   0        0.78        4.21     15.15 o 
   5   9   0        4.53       10.94     19.36 o 
   6   9   0       17.74       14.31     16.83 o 
   0  10   0        0.05       -8.42     18.52 o 
   1  10   0        6.68      -11.78     17.67 o 
   2  10   0       35.80       28.62     16.83 o 
   3  10   0        0.08       -1.68     22.72 o 
   4  10   0       27.11       23.57     15.99 o 
   5  10   0       13.65        5.05     28.62 o 
   1  11   0       14.58        7.57     14.31 o 
   2  11   0        4.89       10.10     15.15 o 
   3  11   0        0.92        4.21     15.15 o 
   4  11   0        2.67       -0.84     28.62 o 
   0  12   0       20.00        2.52     24.41 o 
   1  12   0        9.59       12.62     15.99 o 
   2  12   0        7.43       10.10     19.36 o 
   3  12   0        7.02       -1.68     21.04 o 
  -9   0   1       59.33       62.29     26.93 o 
  -5   0   1       17.92       53.87     16.83 o 
  -3   0   1      885.81      921.51     17.75 o 
  -1   0   1      413.57      408.10      6.77 o 
   1   0   1       68.64       68.24      4.21 o 
   3   0   1      323.37      329.60     14.33 o 
   5   0   1       87.65       84.18     20.20 o 
   7   0   1        0.01        9.26     19.36 o 
   9   0   1       66.79       79.12     47.98 o 
  -9   1   1        0.38       -5.05     27.77 o 
  -8   1   1       61.47       51.34     23.57 o 
  -7   1   1      348.76      338.60     19.37 o 
  -6   1   1       37.56       45.45     12.63 o 
  -5   1   1      548.23      499.92     51.43 o 
  -4   1   1      952.70      950.25     55.75 o 
  -3   1   1     1067.76     1008.51     48.23 o 
  -2   1   1        3.18        6.73      5.05 o 
  -1   1   1     3529.38     3128.04    152.42 o 
   0   1   1      786.66      340.49    100.70 o 
   1   1   1       10.92        9.26      2.53 o 
   2   1   1      208.38      198.91      9.27 o 
   3   1   1      310.98      302.60     12.64 o 
   4   1   1       87.58      124.60     22.73 o 
   5   1   1      276.72      292.29     35.38 o 
   6   1   1      299.75      412.71     27.79 o 
   7   1   1      200.25      205.45     34.52 o 
   8   1   1       96.16      111.11     28.62 o 
   9   1   1        1.10      -13.47     26.93 o 
  -9   2   1        0.17       -5.05     24.41 o 
  -8   2   1       14.06       29.46     19.36 o 
  -7   2   1       67.07       61.45     26.09 o 
  -6   2   1        3.15        0.00     11.78 o 
  -5   2   1     1213.21     1330.37     51.53 o 
  -4   2   1      128.89      166.72     16.00 o 
  -3   2   1     3418.69     3515.31    142.73 o 
  -2   2   1     2193.62     2096.92     66.51 o 
  -1   2   1     1118.85     1037.07     23.78 o 
   0   2   1     1934.66     1681.12     61.72 o 
   1   2   1     1216.26     1205.98     29.75 o 
   2   2   1      641.19      671.63     26.19 o 
   3   2   1     3236.53     3229.89    175.88 o 
   4   2   1       63.25       54.72     13.47 o 
   5   2   1      564.93      674.42     79.24 o 
   6   2   1       22.70       37.03     10.94 o 
   7   2   1       20.30       24.41     21.04 o 
   8   2   1        0.06        2.52     31.14 o 
   9   2   1       13.22       13.47     21.04 o 
  -9   3   1        8.82        6.73     32.82 o 
  -8   3   1        1.28       -2.52     15.99 o 
  -7   3   1      222.85      186.09     23.58 o 
  -6   3   1      428.21      427.15     52.24 o 
  -5   3   1      273.23      339.44     36.22 o 
  -4   3   1      313.10      350.48     31.17 o 
  -3   3   1      788.89      845.18     51.50 o 
  -2   3   1      432.67      423.41     26.99 o 
  -1   3   1      410.72      397.39     23.62 o 
   0   3   1     3430.45     3305.93    134.23 o 
   1   3   1     1146.77     1053.34     67.79 o 
   2   3   1        0.48        8.42      6.73 o 
   3   3   1     2563.74     2727.75     85.88 o 
   4   3   1      906.59      985.14    119.87 o 
   5   3   1       17.58       40.40     15.15 o 
   6   3   1      396.36      399.32     32.86 o 
   7   3   1      147.94      139.75     19.36 o 
   8   3   1       57.74       54.71     17.68 o 
   9   3   1        1.05      -10.10     21.88 o 
  -9   4   1        2.43        1.68     43.76 o 
  -8   4   1       32.69       21.04     21.88 o 
  -7   4   1      205.31      207.97     35.36 o 
  -6   4   1       89.77       62.29     62.29 o 
  -5   4   1        5.77       26.09     13.47 o 
  -4   4   1      254.05      268.69     26.11 o 
  -3   4   1      333.28      370.76     26.12 o 
  -2   4   1       11.00       36.19     26.09 o 
  -1   4   1        3.07        0.84      7.57 o 
   0   4   1      153.54      118.76     14.32 o 
   1   4   1      203.67      190.39     23.59 o 
   2   4   1        7.19       19.36      8.42 o 
   3   4   1      103.52      101.87     10.95 o 
   4   4   1      322.27      307.49     32.86 o 
   5   4   1      226.68      237.48     17.68 o 
   6   4   1       67.52       75.76     14.31 o 
   7   4   1       11.46       31.14     16.83 o 
   8   4   1        3.29       12.62     27.77 o 
   9   4   1       30.79       20.20     21.88 o 
  -8   5   1        1.43       14.31     17.67 o 
  -7   5   1        0.01       -1.68     17.67 o 
  -6   5   1      129.44      108.60     31.99 o 
  -5   5   1       62.85       51.35     15.15 o 
  -4   5   1        3.78       52.18     22.72 o 
  -3   5   1        1.54        0.84     10.94 o 
  -2   5   1        0.21        0.84     11.78 o 
  -1   5   1      362.69      386.85     23.60 o 
   0   5   1      103.20      107.77      8.42 o 
   1   5   1      277.38      342.91     28.65 o 
   2   5   1       79.55       87.55     16.00 o 
   3   5   1      347.42      358.93     32.86 o 
   4   5   1      155.76      163.35     18.52 o 
   5   5   1      179.61      176.82     23.58 o 
   6   5   1        0.81       15.15     19.36 o 
   7   5   1       29.36       17.67     24.41 o 
   8   5   1        1.67        9.26     16.83 o 
  -8   6   1       43.81       46.29     30.30 o 
  -7   6   1       19.45       19.36     16.83 o 
  -6   6   1       15.38       -0.84     15.15 o 
  -5   6   1        4.07        5.89     19.36 o 
  -4   6   1        7.35       35.35     13.47 o 
  -3   6   1     1418.65     1468.69     81.12 o 
  -2   6   1       11.57       31.98     16.83 o 
  -1   6   1     1032.74     1011.71     73.47 o 
   0   6   1      130.48      128.82     11.79 o 
   1   6   1        0.04       -1.68     10.10 o 
   2   6   1     1417.14     1415.92    126.80 o 
   3   6   1      294.69      325.14     24.43 o 
   4   6   1      621.62      552.99    129.82 o 
   5   6   1       33.09       21.88     13.47 o 
   6   6   1       55.81       69.02     14.31 o 
   7   6   1       17.31       31.98     30.30 o 
   8   6   1        4.59       10.94     22.72 o 
  -8   7   1        2.11        9.26     22.72 o 
  -7   7   1        0.02       -2.52     19.36 o 
  -6   7   1        8.77       10.94     19.36 o 
  -5   7   1     1025.81     1029.10    198.23 o 
  -4   7   1      291.00      261.93     21.90 o 
  -3   7   1      974.42      899.43     54.00 o 
  -2   7   1      106.59       57.25     34.52 o 
  -1   7   1     1064.19      996.16    130.85 o 
   0   7   1      271.93      321.75     19.37 o 
   1   7   1      423.38      454.19     49.72 o 
   2   7   1      122.10      133.02     13.47 o 
   3   7   1      509.55      494.68     42.98 o 
   4   7   1       92.19      103.54     22.73 o 
   5   7   1      322.08      337.73     35.37 o 
   6   7   1       23.78       28.62     25.25 o 
   7   7   1       38.75       27.78     15.15 o 
   8   7   1        0.32       -3.37     20.20 o 
  -7   8   1       12.66        8.42     20.20 o 
  -6   8   1        2.03        1.68     16.83 o 
  -5   8   1      152.90      157.43     37.88 o 
  -4   8   1       19.95       30.30     26.09 o 
  -3   8   1      138.92      134.70     19.36 o 
  -2   8   1       27.07       15.15     15.99 o 
  -1   8   1        1.07        4.21     10.94 o 
   0   8   1      110.21      126.28     21.05 o 
   1   8   1       19.46       11.78     11.78 o 
   2   8   1       10.42        6.73     11.78 o 
   3   8   1       24.07       35.35     20.20 o 
   4   8   1       20.49       18.52     26.09 o 
   5   8   1        0.25        2.52     16.83 o 
   6   8   1        0.35        5.89     25.25 o 
   7   8   1       26.75       19.36     25.25 o 
  -6   9   1       52.29       57.24     23.57 o 
  -5   9   1        0.41        3.37     17.67 o 
  -4   9   1        0.01       -3.37     14.31 o 
  -3   9   1       31.44       10.94     21.88 o 
  -2   9   1       16.42       11.78     21.88 o 
  -1   9   1       13.95        6.73     16.83 o 
   0   9   1       17.51       16.83     14.31 o 
   1   9   1       27.85       21.04      9.26 o 
   2   9   1       80.66       64.82     22.73 o 
   3   9   1       17.49       21.88     18.52 o 
   4   9   1       21.58       15.99     15.15 o 
   5   9   1        0.11        1.68     22.72 o 
   6   9   1        1.52        0.84     21.04 o 
  -5  10   1        1.79        0.00     20.20 o 
  -4  10   1        1.72        2.52     24.41 o 
  -3  10   1       18.67       12.62     18.52 o 
  -2  10   1       56.97       64.81     15.99 o 
  -1  10   1       93.69       90.91     21.04 o 
   0  10   1       15.46       23.57     15.99 o 
   1  10   1      191.33      213.86     24.42 o 
   2  10   1        0.03        7.57     17.67 o 
   3  10   1       78.30       80.81     22.73 o 
   4  10   1       35.38       32.83     19.36 o 
   5  10   1       64.93       60.60     25.25 o 
  -4  11   1       17.84       27.77     27.77 o 
  -3  11   1        3.74        5.05     18.52 o 
  -2  11   1       26.05       20.20     16.83 o 
  -1  11   1        1.44        8.42     26.93 o 
   0  11   1        0.20        0.84     15.15 o 
   1  11   1      107.40      137.21     31.15 o 
   2  11   1       11.02        5.89     23.57 o 
   3  11   1       28.94       48.82     24.41 o 
   4  11   1        4.70        5.05     20.20 o 
  -3  12   1        6.54       12.62     20.20 o 
  -2  12   1        3.17        4.21     26.93 o 
  -1  12   1        8.44        4.21     21.04 o 
   0  12   1        0.07        2.52     17.67 o 
   1  12   1        3.32        0.84     17.67 o 
   2  12   1        1.53       -0.84     27.77 o 
   3  12   1        2.32       -3.37     21.88 o 
  -8   0   2        4.56       21.88     29.46 o 
  -6   0   2        7.81        5.89     12.62 o 
  -4   0   2     1340.30     1469.42     39.76 o 
  -2   0   2     3133.53     2792.17    110.17 o 
   0   0   2     4143.71     1055.39    303.36 o 
   2   0   2    10688.65    10669.85    108.21 o 
   4   0   2      180.83      181.07     12.63 o 
   6   0   2       33.31       26.09     15.99 o 
   8   0   2       69.41       88.38     23.57 o 
  -9   1   2        6.93       29.46     30.30 o 
  -8   1   2       40.21       64.81     15.15 o 
  -7   1   2      181.95      185.23     43.78 o 
  -6   1   2      112.01       95.13     16.84 o 
  -5   1   2      489.75      522.59     58.16 o 
  -4   1   2      230.15      262.81     21.90 o 
  -3   1   2     1927.93     1905.51     95.15 o 
  -2   1   2     1492.23     1361.20     50.16 o 
  -1   1   2      264.85      245.60     16.88 o 
   0   1   2        1.58        5.05      2.52 o 
   1   1   2    10521.83     9700.31    173.22 o 
   2   1   2      500.54     1088.39     49.82 o 
   3   1   2      379.08      389.52     15.18 o 
   4   1   2      224.11      246.80     22.74 o 
   5   1   2       53.89       45.45     16.84 o 
   6   1   2      816.21      809.65     49.76 o 
   7   1   2       58.32       76.60     21.88 o 
   8   1   2      115.79       95.12     28.62 o 
   9   1   2        0.00        4.21     24.41 o 
  -9   2   2        0.07       15.15     21.04 o 
  -8   2   2      163.99      167.54     29.47 o 
  -7   2   2       88.62       82.49     32.83 o 
  -6   2   2      485.06      538.46     48.87 o 
  -5   2   2       50.71       45.45     12.63 o 
  -4   2   2      532.95      649.29    102.87 o 
  -3   2   2      532.70      518.84     17.72 o 
  -2   2   2      185.66      175.25     11.80 o 
  -1   2   2      486.49      421.57     27.88 o 
   0   2   2     1322.22     1164.02     73.23 o 
   1   2   2     2022.04     1966.93     48.70 o 
   2   2   2        2.35      362.74     57.23 o 
   3   2   2      128.29      180.21     58.10 o 
   4   2   2      136.42      139.78     17.68 o 
   5   2   2       85.03       90.08     26.94 o 
   6   2   2      129.94      107.76     33.68 o 
   7   2   2        0.29       -0.84     17.67 o 
   8   2   2        2.48        2.52     25.25 o 
   9   2   2        7.45       -0.84     26.93 o 
  -9   3   2       30.15       20.20     23.57 o 
  -8   3   2        3.00       10.94     24.41 o 
  -7   3   2        0.03        1.68     30.30 o 
  -6   3   2       20.16       15.99     13.47 o 
  -5   3   2      423.15      376.66     32.02 o 
  -4   3   2      244.60      269.54     32.85 o 
  -3   3   2     1010.50      973.51     51.55 o 
  -2   3   2      605.05      589.21     13.51 o 
  -1   3   2     2850.64     2826.43    134.35 o 
   0   3   2     4637.55     4008.09    322.17 o 
   1   3   2     8255.81     8427.75    122.47 o 
   2   3   2      321.74      382.69     29.50 o 
   3   3   2       92.90      305.62    216.37 o 
   4   3   2      191.97      253.49     42.95 o 
   5   3   2      376.04      380.81     41.28 o 
   6   3   2        1.19      -13.47     15.99 o 
   7   3   2       35.77       30.30     19.36 o 
   8   3   2        9.25       10.94     15.99 o 
   9   3   2        0.89       15.15     32.82 o 
  -9   4   2        0.77       -7.57     23.57 o 
  -8   4   2        4.73       16.83     26.93 o 
  -7   4   2        3.48       -1.68     20.20 o 
  -6   4   2      140.16      122.92     23.57 o 
  -5   4   2       45.17       44.61     10.94 o 
  -4   4   2      125.55      106.08     25.26 o 
  -3   4   2       56.59       55.56     14.31 o 
  -2   4   2      359.74      374.24     16.01 o 
  -1   4   2     2163.46     2149.96    367.25 o 
   0   4   2       14.09       -7.58      9.26 o 
   1   4   2     2280.55     2514.01     81.65 o 
   2   4   2      606.62      661.47     34.59 o 
   3   4   2      176.55      211.38     27.79 o 
   4   4   2      696.55      721.11     41.33 o 
   5   4   2      182.08      160.83     21.89 o 
   6   4   2      397.55      363.92     39.59 o 
   7   4   2      100.24       90.91     22.73 o 
   8   4   2      111.50      101.86     26.10 o 
   9   4   2        0.97       13.47     30.30 o 
  -8   5   2      139.08      145.64     21.89 o 
  -7   5   2        3.09        8.42     15.99 o 
  -6   5   2        6.04        9.26     13.47 o 
  -5   5   2        6.48        0.00     17.67 o 
  -4   5   2      569.91      568.17    107.90 o 
  -3   5   2       82.81      108.60      9.26 o 
  -2   5   2      153.33      186.94     21.05 o 
  -1   5   2     1354.71     1287.65     67.68 o 
   0   5   2     2370.54     2540.93    101.94 o 
   1   5   2      226.65      259.44     26.96 o 
   2   5   2      547.55      699.05     45.54 o 
   3   5   2      584.60      567.45     27.82 o 
   4   5   2        1.02       -7.57     12.62 o 
   5   5   2        3.63        4.21     14.31 o 
   6   5   2       39.77       34.51     18.52 o 
   7   5   2      254.89      242.51     42.10 o 
   8   5   2       16.24       -9.26     26.93 o 
  -8   6   2        0.12       -7.57     20.20 o 
  -7   6   2        7.66        0.84     15.15 o 
  -6   6   2       15.64       22.72     19.36 o 
  -5   6   2      430.24      434.72     26.96 o 
  -4   6   2      315.99      365.56     37.06 o 
  -3   6   2      311.79      350.42     52.23 o 
  -2   6   2      358.61      390.10     32.02 o 
  -1   6   2        3.48        4.21     12.62 o 
   0   6   2        0.18       11.78      6.73 o 
   1   6   2       86.28       96.81     20.20 o 
   2   6   2       82.06      133.01     31.99 o 
   3   6   2        7.34       11.78     23.57 o 
   4   6   2      458.32      404.45     48.03 o 
   5   6   2        4.98       -3.37     13.47 o 
   6   6   2       32.39       31.98     24.41 o 
   7   6   2        1.04       -5.89     26.09 o 
   8   6   2        5.55      -14.31     26.09 o 
  -8   7   2       53.20       60.60     23.57 o 
  -7   7   2       46.39       42.93     20.20 o 
  -6   7   2       11.36       17.67     21.88 o 
  -5   7   2      408.70      398.44     34.54 o 
  -4   7   2       86.06       75.76     21.04 o 
  -3   7   2       17.99       31.14     18.52 o 
  -2   7   2        9.70        9.26     11.78 o 
  -1   7   2       93.90       89.24     10.94 o 
   0   7   2       65.51       78.29     16.84 o 
   1   7   2       41.81       29.46     15.15 o 
   2   7   2        0.06        7.57     11.78 o 
   3   7   2        4.37        7.57     15.99 o 
   4   7   2       73.55       68.18     28.62 o 
   5   7   2        4.80       12.62     26.09 o 
   6   7   2        1.90        0.84     19.36 o 
   7   7   2       10.84        8.42     27.77 o 
  -7   8   2        0.31        0.84     25.25 o 
  -6   8   2       57.32       38.72     25.25 o 
  -5   8   2       27.53       52.18     26.09 o 
  -4   8   2        7.69        3.37     17.67 o 
  -3   8   2      101.14       95.13     16.84 o 
  -2   8   2      283.71      265.30     27.79 o 
  -1   8   2      263.64      208.86     46.32 o 
   0   8   2       22.49       29.46     16.83 o 
   1   8   2      282.93      272.04     45.48 o 
   2   8   2       24.00       53.02     26.93 o 
   3   8   2       79.81       64.82     16.84 o 
   4   8   2      635.30      616.92     47.20 o 
   5   8   2       16.85       17.67     20.20 o 
   6   8   2       23.28       12.62     20.20 o 
   7   8   2        0.01       -2.52     22.72 o 
  -6   9   2       12.68        8.42     14.31 o 
  -5   9   2        0.61      -10.10     16.83 o 
  -4   9   2        4.98       -2.52     21.04 o 
  -3   9   2        6.85        5.89     11.78 o 
  -2   9   2        0.02        0.00     17.67 o 
  -1   9   2        0.59        2.52     12.62 o 
   0   9   2      514.49      557.82     66.57 o 
   1   9   2       18.81       15.99     21.04 o 
   2   9   2      186.99      192.81     34.52 o 
   3   9   2      128.67      140.59     29.46 o 
   4   9   2       89.62       75.76     26.09 o 
   5   9   2       57.16       72.39     23.57 o 
   6   9   2        0.62        6.73     22.72 o 
  -5  10   2       46.37       46.29     24.41 o 
  -4  10   2       96.18       81.65     21.04 o 
  -3  10   2        3.32        0.00     19.36 o 
  -2  10   2        9.55       11.78     19.36 o 
  -1  10   2      135.70      128.80     47.14 o 
   0  10   2      232.78      231.56     36.21 o 
   1  10   2        6.70       -1.68     20.20 o 
   2  10   2        6.04        0.00     17.67 o 
   3  10   2       51.46       55.55     20.20 o 
   4  10   2       57.12       54.71     21.04 o 
   5  10   2        0.40       -3.37     26.93 o 
  -4  11   2        0.52       -2.52     31.98 o 
  -3  11   2        6.92       17.67     25.25 o 
  -2  11   2        8.13        5.89     17.67 o 
  -1  11   2        3.50       -2.52     18.52 o 
   0  11   2        9.27       10.94     17.67 o 
   1  11   2       54.85       51.34     18.52 o 
   2  11   2       19.34       33.67     16.83 o 
   3  11   2        1.06       -5.05     22.72 o 
   4  11   2        2.19       -1.68     28.62 o 
  -3  12   2        3.32       -7.57     42.92 o 
  -2  12   2       66.58       70.70     30.30 o 
  -1  12   2       12.76       14.31     20.20 o 
   0  12   2        0.44       -5.89     20.20 o 
   1  12   2        6.48        2.52     16.83 o 
   2  12   2       24.83       15.15     21.88 o 
   3  12   2        0.02       -1.68     20.20 o 
  -9   0   3       57.49       49.66     56.39 o 
  -7   0   3      323.21      269.52     34.53 o 
  -5   0   3       22.91       27.78     15.15 o 
  -3   0   3     2939.84     3007.54     70.86 o 
  -1   0   3     1201.07     1126.48     17.04 o 
   1   0   3     2648.19     2373.43     81.96 o 
   3   0   3      494.50      510.35     19.40 o 
   5   0   3       52.01       44.61     11.78 o 
   7   0   3        1.25       45.45     41.24 o 
   9   0   3        0.01       14.31     24.41 o 
  -9   1   3        3.05       -3.37     24.41 o 
  -8   1   3        0.58       25.25     24.41 o 
  -7   1   3      227.90      250.93     36.21 o 
  -6   1   3      324.41      379.05     37.90 o 
  -5   1   3      734.78      732.17     43.02 o 
  -4   1   3      215.74      224.89     48.85 o 
  -3   1   3      692.80      946.57     46.44 o 
  -2   1   3     4903.27     5064.16    134.55 o 
  -1   1   3     2843.67     2668.22     38.86 o 
   0   1   3      277.98      246.51     16.88 o 
   1   1   3       13.33        2.53      5.89 o 
   2   1   3       95.59      127.16     10.11 o 
   3   1   3      919.78      878.92    113.25 o 
   4   1   3      109.42      100.19     16.84 o 
   5   1   3       57.99       42.93     10.10 o 
   6   1   3       99.60      104.39     26.94 o 
   7   1   3        4.54       47.13     20.20 o 
   8   1   3        7.14        8.42     26.09 o 
   9   1   3        0.00        9.26     26.93 o 
  -9   2   3        0.21      -10.10     24.41 o 
  -8   2   3        1.58       -5.89     23.57 o 
  -7   2   3        0.81       -2.52     21.88 o 
  -6   2   3        2.85        0.00     13.47 o 
  -5   2   3      179.29      204.62     11.79 o 
  -4   2   3        0.96        7.57     10.94 o 
  -3   2   3      102.12      460.57     86.73 o 
  -2   2   3     2416.78     2614.75    163.80 o 
  -1   2   3      516.67      292.29    115.73 o 
   0   2   3     1246.62     1230.76     19.55 o 
   1   2   3      219.31      196.39     16.86 o 
   2   2   3     4987.88     4431.53    172.80 o 
   3   2   3     1837.85     1802.30     27.14 o 
   4   2   3       67.13       69.87     11.79 o 
   5   2   3     1769.19     1765.39    112.50 o 
   6   2   3      277.27      282.98     16.00 o 
   7   2   3       79.99       63.97     16.84 o 
   8   2   3       20.60       20.20     18.52 o 
   9   2   3        2.17       -5.05     23.57 o 
  -9   3   3        9.10       10.10     27.77 o 
  -8   3   3       13.44       15.99     26.93 o 
  -7   3   3      177.86      182.70     30.31 o 
  -6   3   3      212.18      238.30     33.68 o 
  -5   3   3      291.64      304.07     40.43 o 
  -4   3   3       30.42        4.21     26.09 o 
  -3   3   3     1262.74     1739.06     59.21 o 
  -2   3   3      859.70      841.72     38.87 o 
  -1   3   3     4735.77     4449.76    332.59 o 
   0   3   3     4034.58     4094.87    206.81 o 
   1   3   3     2455.52     2539.18    121.97 o 
   2   3   3     1003.74     1041.70    192.78 o 
   3   3   3      501.59      527.87     36.26 o 
   4   3   3      120.88      127.13     13.47 o 
   5   3   3       67.64       70.71     17.68 o 
   6   3   3       37.25       53.87     27.78 o 
   7   3   3       64.89       56.40     20.20 o 
   8   3   3       13.26       12.62     30.30 o 
   9   3   3        3.95       -7.57     31.14 o 
  -9   4   3        3.29        1.68     23.57 o 
  -8   4   3       89.00       73.23     27.78 o 
  -7   4   3        0.75        4.21     18.52 o 
  -6   4   3        3.93        1.68     18.52 o 
  -5   4   3       26.60       19.36     10.94 o 
  -4   4   3      475.67      561.34     80.91 o 
  -3   4   3       18.82       40.40     15.99 o 
  -2   4   3        1.78        9.26      7.57 o 
  -1   4   3      505.61      447.93     43.02 o 
   0   4   3     2457.02     2416.09    106.42 o 
   1   4   3       88.42       95.98     26.10 o 
   2   4   3       98.62      138.92     21.05 o 
   3   4   3      624.63      660.41     54.82 o 
   4   4   3      323.22      377.41     24.43 o 
   5   4   3       20.73       33.67     22.72 o 
   6   4   3       76.42       70.71     18.52 o 
   7   4   3       97.68      102.70     26.94 o 
   8   4   3        5.53       14.31     20.20 o 
  -8   5   3       47.49       48.82     22.73 o 
  -7   5   3       13.86       14.31     15.99 o 
  -6   5   3       78.47       65.66     21.89 o 
  -5   5   3      103.20      129.64     22.73 o 
  -4   5   3      137.05      127.13     15.15 o 
  -3   5   3       59.96       38.72     31.99 o 
  -2   5   3      197.90      239.19     16.00 o 
  -1   5   3      821.39      932.04     89.49 o 
   0   5   3      772.30      738.62     62.47 o 
   1   5   3      897.69      884.98     27.02 o 
   2   5   3        5.46        7.57     11.78 o 
   3   5   3       25.27       34.51     10.94 o 
   4   5   3      286.03      277.95     37.06 o 
   5   5   3      303.58      236.67     28.64 o 
   6   5   3        0.00       -4.21     20.20 o 
   7   5   3       93.96       64.82     21.04 o 
   8   5   3       37.66       47.98     23.57 o 
  -8   6   3        5.87        0.84     26.09 o 
  -7   6   3       27.21       16.83     20.20 o 
  -6   6   3        4.61        8.42     15.15 o 
  -5   6   3        8.42       12.62     15.15 o 
  -4   6   3      403.80      363.96     53.08 o 
  -3   6   3       85.45      151.53     66.50 o 
  -2   6   3      168.63      217.25     24.42 o 
  -1   6   3      315.90      388.38     39.60 o 
   0   6   3        9.45       14.31      9.26 o 
   1   6   3     1148.84     1256.12     92.08 o 
   2   6   3       86.93      101.02     15.99 o 
   3   6   3      800.09      920.25     84.35 o 
   4   6   3       69.36       67.34     23.57 o 
   5   6   3       52.31       52.19     20.20 o 
   6   6   3       20.24       15.99     14.31 o 
   7   6   3      134.23      127.12     31.15 o 
   8   6   3       67.57       53.03     21.04 o 
  -8   7   3       21.93        3.37     20.20 o 
  -7   7   3       14.36       16.83     18.52 o 
  -6   7   3        1.27        3.37     13.47 o 
  -5   7   3        0.04       -4.21     18.52 o 
  -4   7   3      331.76      338.60     53.91 o 
  -3   7   3       88.66      131.32     21.89 o 
  -2   7   3      319.87      285.56     37.06 o 
  -1   7   3        0.05        1.68      8.42 o 
   0   7   3        5.56       -0.84     12.62 o 
   1   7   3      132.64      147.34     25.26 o 
   2   7   3        4.59        5.05     11.78 o 
   3   7   3        0.46        0.84     15.15 o 
   4   7   3       39.58       46.29     14.31 o 
   5   7   3      468.35      474.31     31.17 o 
   6   7   3       73.46       69.86     21.89 o 
   7   7   3       34.96       19.36     22.73 o 
  -7   8   3       27.31       18.52     26.93 o 
  -6   8   3        6.72       10.10     15.15 o 
  -5   8   3        0.48        2.52     21.04 o 
  -4   8   3       29.35       49.66     35.35 o 
  -3   8   3       32.77       21.04     20.20 o 
  -2   8   3       92.60       69.87     20.20 o 
  -1   8   3        5.61        3.37     12.62 o 
   0   8   3      160.84      176.81     19.37 o 
   1   8   3       41.56       35.35     17.68 o 
   2   8   3      348.29      366.41     49.70 o 
   3   8   3      144.40      158.28     29.47 o 
   4   8   3       68.87      105.22     26.94 o 
   5   8   3        8.98        5.05     19.36 o 
   6   8   3        0.00        9.26     17.67 o 
   7   8   3        5.99        0.00     30.30 o 
  -6   9   3        5.68       -6.73     23.57 o 
  -5   9   3       13.26       10.10     25.25 o 
  -4   9   3       49.27       29.46     19.36 o 
  -3   9   3       64.99       55.55     27.78 o 
  -2   9   3      171.28      163.34     32.84 o 
  -1   9   3      249.57      253.47     25.26 o 
   0   9   3      116.74      111.12     15.99 o 
   1   9   3       35.62       32.83     20.20 o 
   2   9   3       84.68       88.39     26.94 o 
   3   9   3        3.32        6.73     14.31 o 
   4   9   3        4.28        3.37     21.04 o 
   5   9   3       24.75       26.09     19.36 o 
   6   9   3        4.57       -5.05     26.09 o 
  -5  10   3       19.56       16.83     34.51 o 
  -4  10   3       40.09       50.50     30.30 o 
  -3  10   3       44.25       38.72     21.04 o 
  -2  10   3        6.63        9.26     10.94 o 
  -1  10   3      378.01      331.86     60.64 o 
   0  10   3       44.60       42.08     21.04 o 
   1  10   3      419.69      495.31     72.44 o 
   2  10   3       57.91       53.87     14.31 o 
   3  10   3       46.32       40.40     21.88 o 
   4  10   3        0.00       -1.68     15.99 o 
   5  10   3        3.29       -1.68     18.52 o 
  -4  11   3        9.05        9.26     24.41 o 
  -3  11   3        9.27       10.94     22.72 o 
  -2  11   3       11.97       15.15     35.35 o 
  -1  11   3       28.18       14.31     19.36 o 
   0  11   3        1.41        0.84     21.04 o 
   1  11   3        0.03        0.84     15.99 o 
   2  11   3        0.30        5.89     21.04 o 
   3  11   3       17.07       10.10     20.20 o 
   4  11   3       13.31       10.94     16.83 o 
  -3  12   3        6.69       17.67     25.25 o 
  -2  12   3        7.02        5.05     25.25 o 
  -1  12   3        6.49        7.57     21.04 o 
   0  12   3        0.03       -3.37     23.57 o 
   1  12   3        2.49        0.84     15.99 o 
   2  12   3       10.43       14.31     18.52 o 
  -8   0   4       83.71       75.76     21.04 o 
  -6   0   4       11.04       51.34     15.99 o 
  -4   0   4       24.36       18.52     10.94 o 
  -2   0   4     1035.36      971.64     25.41 o 
   0   0   4     7861.45     7958.30    144.81 o 
   2   0   4     1495.13     1559.48    153.66 o 
   4   0   4     1079.60     1137.96     59.98 o 
   6   0   4      149.52      127.13     23.57 o 
   8   0   4        3.64        1.68     24.41 o 
  -9   1   4        1.47       -2.52     37.87 o 
  -8   1   4       12.41       20.20     19.36 o 
  -7   1   4       18.47       27.77     21.04 o 
  -6   1   4       58.17      133.00     31.99 o 
  -5   1   4        0.01        0.00     13.47 o 
  -4   1   4       97.19       99.35      8.42 o 
  -3   1   4        4.32       10.94      6.73 o 
  -2   1   4     4109.71     3999.14    114.68 o 
  -1   1   4        3.02        5.05      4.21 o 
   0   1   4     4445.61     4105.05     96.18 o 
   1   1   4      232.09      238.59     14.33 o 
   2   1   4     3827.58     3472.37    145.25 o 
   3   1   4        9.05      177.59     27.77 o 
   4   1   4        1.26      141.39     18.52 o 
   5   1   4       23.08       51.34     15.99 o 
   6   1   4     1039.44      959.40    105.47 o 
   7   1   4      442.64      446.49     43.81 o 
   8   1   4       93.28       81.65     19.36 o 
   9   1   4       98.75      110.27     38.72 o 
  -9   2   4        1.92        4.21     33.66 o 
  -8   2   4       78.61       70.71     19.36 o 
  -7   2   4        0.30       25.25     18.52 o 
  -6   2   4      733.89      690.57     86.85 o 
  -5   2   4      166.46      186.93     31.15 o 
  -4   2   4      971.17     1221.11     48.13 o 
  -3   2   4      274.35      286.49     21.91 o 
  -2   2   4      175.75      235.03     15.16 o 
  -1   2   4     9295.95     7927.96    696.33 o 
   0   2   4      284.26      285.04     16.87 o 
   1   2   4     3766.81     3614.05    145.56 o 
   2   2   4     3586.40     3455.31    141.37 o 
   3   2   4      716.91      738.55     54.86 o 
   4   2   4      230.57      307.43     41.27 o 
   5   2   4       30.25       37.88     20.20 o 
   6   2   4      164.82      147.34     37.89 o 
   7   2   4      118.96      109.44     27.78 o 
   8   2   4        5.26        7.57     18.52 o 
   9   2   4       10.09       18.52     25.25 o 
  -9   3   4        1.22       15.99     21.88 o 
  -8   3   4       69.03       62.29     16.83 o 
  -7   3   4       91.01      103.54     13.47 o 
  -6   3   4      300.46      304.89     41.27 o 
  -5   3   4        3.91       10.94     10.94 o 
  -4   3   4     2321.94     2522.81    125.50 o 
  -3   3   4     1757.68     1837.06     88.97 o 
  -2   3   4      793.56      765.30     23.65 o 
  -1   3   4      159.72      158.36     16.00 o 
   0   3   4     2877.56     2931.83     72.68 o 
   1   3   4      791.00      755.47     60.00 o 
   2   3   4      173.64      145.71     37.90 o 
   3   3   4       31.17       40.40      8.42 o 
   4   3   4      117.93      356.14     42.10 o 
   5   3   4       26.72       43.77     36.19 o 
   6   3   4       29.03        4.21     15.15 o 
   7   3   4       65.52       69.86     31.14 o 
   8   3   4       25.19       31.14     25.25 o 
   9   3   4        4.60        8.42     26.09 o 
  -9   4   4        3.88        0.84     39.56 o 
  -8   4   4        1.06        6.73     25.25 o 
  -7   4   4       19.81       32.82     21.04 o 
  -6   4   4        0.35       18.52     20.20 o 
  -5   4   4      281.18      277.10     32.01 o 
  -4   4   4        2.34       10.10     10.10 o 
  -3   4   4      180.38      176.01     12.63 o 
  -2   4   4      523.63      487.47     64.10 o 
  -1   4   4      262.17      258.67     33.70 o 
   0   4   4      737.91      750.69     55.73 o 
   1   4   4     1407.79     1491.87     47.41 o 
   2   4   4      989.14     1014.62     75.19 o 
   3   4   4      301.14      303.29     16.85 o 
   4   4   4       14.71       45.45     12.62 o 
   5   4   4        8.73       16.83     18.52 o 
   6   4   4      583.75      524.19     51.41 o 
   7   4   4        0.39        5.89     21.04 o 
   8   4   4        0.03        3.37     28.61 o 
  -8   5   4       16.21       21.88     23.57 o 
  -7   5   4       18.63       17.67     16.83 o 
  -6   5   4      270.89      316.64     40.42 o 
  -5   5   4        8.28        0.84     12.62 o 
  -4   5   4       37.77       42.09      9.26 o 
  -3   5   4       60.85       41.25     11.78 o 
  -2   5   4      100.13       68.19     40.41 o 
  -1   5   4        0.51        1.68      5.89 o 
   0   5   4       12.71       47.13     12.62 o 
   1   5   4       80.18       62.30     12.63 o 
   2   5   4      343.02      381.69     35.39 o 
   3   5   4        0.17        0.00     13.47 o 
   4   5   4        7.53       40.40     20.20 o 
   5   5   4       23.17       23.57     14.31 o 
   6   5   4        0.05        8.42     18.52 o 
   7   5   4       56.35       52.19     25.25 o 
   8   5   4       17.15        0.00     24.41 o 
  -8   6   4       15.48        5.05     28.62 o 
  -7   6   4      267.96      227.36     42.95 o 
  -6   6   4        6.29        4.21     16.83 o 
  -5   6   4      234.22      218.10     16.84 o 
  -4   6   4      425.84      444.86     41.28 o 
  -3   6   4       18.43       13.47     17.67 o 
  -2   6   4       89.18      107.76     26.94 o 
  -1   6   4       26.76       21.04     15.15 o 
   0   6   4        0.01        0.00     10.94 o 
   1   6   4        0.25       -0.84     12.62 o 
   2   6   4      591.41      640.75     53.96 o 
   3   6   4       26.15       26.93     24.41 o 
   4   6   4      240.24      289.69     38.74 o 
   5   6   4      288.05      297.29     60.64 o 
   6   6   4       16.65       13.47     15.99 o 
   7   6   4        0.50        2.52     20.20 o 
   8   6   4        0.15       -1.68     21.88 o 
  -8   7   4        5.78        2.52     17.67 o 
  -7   7   4        1.39        5.89     25.25 o 
  -6   7   4        8.42        4.21     12.62 o 
  -5   7   4       18.39       17.67     16.83 o 
  -4   7   4     1710.69     1755.12    121.68 o 
  -3   7   4       11.35       16.83     13.47 o 
  -2   7   4      344.92      358.02     54.76 o 
  -1   7   4      137.41      126.29     13.47 o 
   0   7   4      319.57      371.49     33.70 o 
   1   7   4      108.63      120.39     19.36 o 
   2   7   4      690.44      661.04     69.98 o 
   3   7   4      214.29      204.62     26.95 o 
   4   7   4      467.39      569.55    101.10 o 
   5   7   4      176.24      224.80     30.31 o 
   6   7   4        8.02        1.68     26.93 o 
   7   7   4        7.98       -4.21     23.57 o 
  -7   8   4        0.05       -0.84     24.41 o 
  -6   8   4        0.13       -0.84     21.88 o 
  -5   8   4       60.87       58.08     18.52 o 
  -4   8   4       68.94       55.55     25.25 o 
  -3   8   4       86.55       67.34     21.89 o 
  -2   8   4       46.36       58.08     15.99 o 
  -1   8   4      109.85       84.18     17.68 o 
   0   8   4       69.67       83.33     17.68 o 
   1   8   4      318.07      273.74     40.43 o 
   2   8   4       77.15       71.55     16.84 o 
   3   8   4        1.39       10.10     11.78 o 
   4   8   4       95.12       92.60     32.83 o 
   5   8   4       12.95        9.26     29.46 o 
   6   8   4        5.71       -0.84     25.25 o 
   7   8   4        0.05       -7.57     26.09 o 
  -6   9   4        4.80        5.89     21.04 o 
  -5   9   4       17.27       18.52     25.25 o 
  -4   9   4       17.53        0.84     15.99 o 
  -3   9   4        6.09        0.84     18.52 o 
  -2   9   4       18.33       21.04     16.83 o 
  -1   9   4       34.49       19.36     14.31 o 
   0   9   4       53.55       40.40     24.41 o 
   1   9   4        0.46       -5.89     21.04 o 
   2   9   4        5.43        5.89     14.31 o 
   3   9   4       11.63       15.15     24.41 o 
   4   9   4       84.62       60.61     21.89 o 
   5   9   4       53.79       21.04     31.14 o 
   6   9   4        1.96        5.05     17.67 o 
  -5  10   4       61.45       52.19     42.93 o 
  -4  10   4      107.13      101.86     27.78 o 
  -3  10   4       16.01       -3.37     25.25 o 
  -2  10   4       31.45       12.63     21.04 o 
  -1  10   4      140.29      120.39     34.52 o 
   0  10   4      105.69       97.65     21.05 o 
   1  10   4        2.77       -5.05     22.72 o 
   2  10   4        1.37        1.68     11.78 o 
   3  10   4       47.27       46.29     17.68 o 
   4  10   4        0.50        2.52     21.04 o 
   5  10   4        1.98        4.21     27.77 o 
  -4  11   4       38.84       36.19     20.20 o 
  -3  11   4       36.24        6.73     53.87 o 
  -2  11   4        1.75        7.57     36.19 o 
  -1  11   4       23.34       37.87     24.41 o 
   0  11   4       42.00       33.67     18.52 o 
   1  11   4        0.55        6.73     20.20 o 
   2  11   4      102.96      122.90     19.36 o 
   3  11   4        0.93        4.21     18.52 o 
   4  11   4       50.92       52.18     21.04 o 
  -2  12   4        0.59       -1.68     28.61 o 
  -1  12   4        3.05       15.15     25.25 o 
   0  12   4        0.01       39.56     52.18 o 
   1  12   4        2.82        0.00     20.20 o 
   2  12   4        5.13        0.00     18.52 o 
  -7   0   5     1059.03     1160.00    131.61 o 
  -5   0   5        1.69       22.72     10.10 o 
  -3   0   5      400.01      406.39     13.49 o 
  -1   0   5    33900.92    34738.40    520.01 o 
   1   0   5    27406.52    27536.09    795.40 o 
   3   0   5        0.05      -13.47     13.47 o 
   5   0   5      443.80      385.10     45.50 o 
   7   0   5      557.30      536.76     38.76 o 
   9   0   5        5.77       -5.89     27.77 o 
  -9   1   5        0.47       -9.26     26.09 o 
  -8   1   5        0.08       11.78     25.25 o 
  -7   1   5       20.67       17.67     15.99 o 
  -6   1   5       95.39      138.06     18.52 o 
  -5   1   5       22.42       20.20     10.94 o 
  -4   1   5     1206.54     1290.66     30.43 o 
  -3   1   5     1009.68      987.36     43.11 o 
  -2   1   5      487.69      470.89     28.69 o 
  -1   1   5        1.12       48.81     22.72 o 
   0   1   5    30388.29    34108.57    835.25 o 
   1   1   5     1928.63     1833.65     97.99 o 
   2   1   5     2173.94     1784.49    144.67 o 
   3   1   5        0.02       -0.84     10.94 o 
   4   1   5       71.55       66.50     12.63 o 
   5   1   5      316.28      351.27     40.43 o 
   6   1   5      146.87      130.50     16.84 o 
   7   1   5        9.05        1.68     22.72 o 
   8   1   5       83.65       73.23     17.68 o 
   9   1   5       37.93       50.50     26.09 o 
  -9   2   5        1.29       10.10     17.67 o 
  -8   2   5        5.49        0.84     28.62 o 
  -7   2   5       71.18       59.76     16.83 o 
  -6   2   5        9.48        2.52     15.99 o 
  -5   2   5        2.30        5.89     10.94 o 
  -4   2   5       28.55       47.13     10.10 o 
  -3   2   5      770.55      801.22     28.71 o 
  -2   2   5       45.37       87.55     26.10 o 
  -1   2   5     2254.20      987.54    740.23 o 
   0   2   5     4453.71     4731.91    203.22 o 
   1   2   5      580.61      538.71     40.53 o 
   2   2   5      104.04      112.83     11.79 o 
   3   2   5     2617.42     2540.09    139.42 o 
   4   2   5      377.84      382.56     34.55 o 
   5   2   5       47.72       57.24     16.83 o 
   6   2   5      630.54      579.91     48.89 o 
   7   2   5       16.67       14.31     18.52 o 
   8   2   5       32.54       21.04     22.73 o 
   9   2   5        1.90        0.84     26.09 o 
  -9   3   5        0.44        6.73     26.09 o 
  -8   3   5        2.15        5.89     21.04 o 
  -7   3   5        7.15       -2.52     21.04 o 
  -6   3   5      362.73      357.16     49.70 o 
  -5   3   5       33.12       41.24     15.15 o 
  -4   3   5       51.66       23.57     14.31 o 
  -3   3   5       10.52       15.15     12.62 o 
  -2   3   5        6.76       15.15     17.67 o 
  -1   3   5      577.23      657.50     63.30 o 
   0   3   5      818.64     1052.22    185.09 o 
   1   3   5      968.29     1050.99     46.50 o 
   2   3   5      813.96      890.93     51.51 o 
   3   3   5       74.47       83.34      7.58 o 
   4   3   5     1233.63     1249.44    117.42 o 
   5   3   5       84.45       58.93     23.57 o 
   6   3   5        0.62       -5.05     21.88 o 
   7   3   5      262.28      213.89     24.42 o 
   8   3   5       18.50       28.62     16.83 o 
   9   3   5        7.17        0.00     27.77 o 
  -9   4   5        1.89       -6.73     31.98 o 
  -8   4   5        4.55        2.52     31.14 o 
  -7   4   5      523.27      520.69     85.10 o 
  -6   4   5       12.00       10.94     11.78 o 
  -5   4   5       46.46       36.19     20.20 o 
  -4   4   5      187.32      209.68     20.21 o 
  -3   4   5      362.13      299.14     48.87 o 
  -2   4   5       97.68       85.88     19.36 o 
  -1   4   5      885.22      936.80     45.62 o 
   0   4   5       41.86       42.09      9.26 o 
   1   4   5     1481.59     1445.32     55.88 o 
   2   4   5       21.14       27.78     12.63 o 
   3   4   5      191.14      205.48     27.79 o 
   4   4   5      167.88      191.98     21.05 o 
   5   4   5       16.07       21.04     17.67 o 
   6   4   5       23.89       23.57     16.83 o 
   7   4   5      149.65       87.55     31.99 o 
   8   4   5       17.19       32.82     31.98 o 
  -8   5   5        0.65      -14.31     18.52 o 
  -7   5   5        3.19        2.52     16.83 o 
  -6   5   5      587.53      568.84     29.50 o 
  -5   5   5        4.38        5.89     19.36 o 
  -4   5   5        0.18        5.89     11.78 o 
  -3   5   5       10.11       14.31     10.10 o 
  -2   5   5     1446.84     1304.91    142.08 o 
  -1   5   5        4.13        9.26      5.89 o 
   0   5   5       17.90       36.19     13.47 o 
   1   5   5        0.78        0.00     13.47 o 
   2   5   5      150.27      137.25     17.68 o 
   3   5   5       16.16       11.78     13.47 o 
   4   5   5      168.36      202.92     32.00 o 
   5   5   5        5.42        8.42     15.15 o 
   6   5   5       72.43       58.92     18.52 o 
   7   5   5        0.31       -0.84     17.67 o 
   8   5   5       12.46       -0.84     28.62 o 
  -8   6   5       44.03       31.14     26.93 o 
  -7   6   5        5.46       -0.84     34.51 o 
  -6   6   5        9.22        0.00     17.67 o 
  -5   6   5        1.78      -11.78     21.88 o 
  -4   6   5      171.69      148.19     36.21 o 
  -3   6   5       36.14       26.09     14.31 o 
  -2   6   5       82.56       59.77     21.05 o 
  -1   6   5       56.13       45.46     13.47 o 
   0   6   5     1060.90      987.14    103.86 o 
   1   6   5       17.87       21.04     13.47 o 
   2   6   5       88.45      111.12     17.68 o 
   3   6   5      424.64      469.32     42.13 o 
   4   6   5     1081.68     1053.98     78.48 o 
   5   6   5        7.65        9.26     16.83 o 
   6   6   5       13.86       15.15     21.88 o 
   7   6   5       20.29       21.04     18.52 o 
   8   6   5       16.80       10.94     26.09 o 
  -7   7   5        1.61       -2.52     16.83 o 
  -6   7   5        8.38       11.78     15.15 o 
  -5   7   5       19.58       15.15     15.15 o 
  -4   7   5      388.32      341.16     46.33 o 
  -3   7   5        9.37        7.57     15.99 o 
  -2   7   5      556.06      427.33     56.47 o 
  -1   7   5      227.34      231.59     42.11 o 
   0   7   5      135.50      184.38     48.83 o 
   1   7   5      579.57      562.25     77.55 o 
   2   7   5       39.79       36.19     20.20 o 
   3   7   5       20.36       35.35     22.72 o 
   4   7   5      337.67      379.02     44.64 o 
   5   7   5      184.94      152.39     50.52 o 
   6   7   5      118.17       93.44     21.05 o 
   7   7   5       63.70       53.87     23.57 o 
  -7   8   5       48.38       43.77     33.67 o 
  -6   8   5        0.90        0.00     22.72 o 
  -5   8   5      273.53      181.89     78.31 o 
  -4   8   5        2.31        4.21     13.47 o 
  -3   8   5       68.96       36.20     15.15 o 
  -2   8   5        6.33        9.26      7.57 o 
  -1   8   5        4.59       15.15     11.78 o 
   0   8   5       22.47       29.46     10.94 o 
   1   8   5        0.00        0.84     10.10 o 
   2   8   5        9.71        5.89     10.94 o 
   3   8   5       54.51       56.40     19.36 o 
   4   8   5       45.22       33.67     31.98 o 
   5   8   5       45.68       34.51     22.73 o 
   6   8   5        4.41       -0.84     22.72 o 
   7   8   5        0.09        1.68     21.04 o 
  -6   9   5       28.66       47.13     30.30 o 
  -5   9   5       93.50       72.39     25.25 o 
  -4   9   5        3.81       10.10     19.36 o 
  -3   9   5        2.28        2.52     21.04 o 
  -2   9   5        2.05        2.52     15.99 o 
  -1   9   5       55.67       35.35     21.04 o 
   0   9   5       33.11       26.93     18.52 o 
   1   9   5       26.86       26.09     24.41 o 
   2   9   5        9.11       12.62     20.20 o 
   3   9   5       38.34       39.56     21.88 o 
   4   9   5       45.22       21.04     24.41 o 
   5   9   5        0.71       -9.26     19.36 o 
   6   9   5        0.00        0.84     21.04 o 
  -5  10   5        8.40        1.68     26.93 o 
  -4  10   5        0.09        8.42     28.61 o 
  -3  10   5       59.22       31.14     26.09 o 
  -2  10   5       31.02       25.25     15.99 o 
  -1  10   5        9.91       21.88     26.93 o 
   0  10   5       30.77       19.36     16.83 o 
   1  10   5        0.03       -0.84     26.93 o 
   2  10   5      100.00      107.75     30.30 o 
   3  10   5        0.27        3.37     22.72 o 
   4  10   5        5.18        7.57     21.04 o 
   5  10   5        7.88       13.47     15.99 o 
  -4  11   5       14.84      -10.10     42.92 o 
  -3  11   5        9.37       10.10     40.40 o 
  -2  11   5       15.98       43.77     26.93 o 
  -1  11   5        1.03       15.15     21.04 o 
   0  11   5       27.74       19.36     23.57 o 
   1  11   5       52.99       44.61     21.04 o 
   2  11   5        1.40        0.00     18.52 o 
   3  11   5        0.02       -5.89     15.15 o 
   4  11   5       12.03       14.31     22.72 o 
  -2  12   5        2.03        4.21     35.35 o 
  -1  12   5       33.67       25.25     21.88 o 
   0  12   5        0.35      -12.62     26.09 o 
   1  12   5       25.01       22.72     38.72 o 
   2  12   5        4.23      -14.31     22.72 o 
  -8   0   6      149.20      162.48     24.41 o 
  -6   0   6      836.83      890.64     28.68 o 
  -4   0   6        1.68       35.35     28.62 o 
  -2   0   6     1495.92     1488.61     16.96 o 
   0   0   6     2672.72     2713.26     27.41 o 
   2   0   6      329.64      338.87     13.49 o 
   4   0   6      111.83      183.54     21.89 o 
   6   0   6       59.90       43.77     27.78 o 
   8   0   6        5.47      -14.31     22.72 o 
  -9   1   6        0.34        2.52     25.25 o 
  -8   1   6       18.01       25.25     25.25 o 
  -7   1   6       18.59       35.35     24.41 o 
  -6   1   6       53.20       85.01     39.56 o 
  -5   1   6      235.78      266.13     23.58 o 
  -4   1   6      784.38      963.72     70.89 o 
  -3   1   6      796.99      869.74     48.98 o 
  -2   1   6     1104.90     1124.78     37.24 o 
  -1   1   6      958.00      893.86     42.32 o 
   0   1   6    35691.98    41899.58   1388.07 o 
   1   1   6        1.12       -5.05      7.57 o 
   2   1   6      321.73      385.20     32.87 o 
   3   1   6     2523.54     2549.33     98.57 o 
   4   1   6     1332.45     1139.36    147.07 o 
   5   1   6      639.47      560.66     62.39 o 
   6   1   6      254.16      232.43     25.26 o 
   7   1   6       22.75       36.19     21.04 o 
   8   1   6      127.43      133.01     24.41 o 
   9   1   6        6.95        5.89     32.82 o 
  -9   2   6        5.89       11.78     25.25 o 
  -8   2   6       28.14       47.13     21.88 o 
  -7   2   6      229.43      209.67     26.95 o 
  -6   2   6       95.60       99.33     21.89 o 
  -5   2   6        9.69        8.42     14.31 o 
  -4   2   6      583.48      649.30     29.51 o 
  -3   2   6       16.13       15.99     10.10 o 
  -2   2   6      201.63      203.02     12.64 o 
  -1   2   6       30.71       23.57      4.21 o 
   0   2   6      992.47      949.49     54.16 o 
   1   2   6       13.33        7.58     13.47 o 
   2   2   6       74.33       74.09     10.94 o 
   3   2   6      198.21      155.81     17.69 o 
   4   2   6      266.52      244.27     45.48 o 
   5   2   6        5.48       32.82     16.83 o 
   6   2   6       11.83       85.85     15.15 o 
   7   2   6       15.46       10.10     21.88 o 
   8   2   6       12.32       10.94     28.62 o 
   9   2   6        0.03      -14.31     21.88 o 
  -9   3   6        6.56        2.52     28.62 o 
  -8   3   6       48.56       21.04     25.25 o 
  -7   3   6       33.88       51.34     20.20 o 
  -6   3   6     1038.56      863.96    148.49 o 
  -5   3   6      276.72      336.06     67.38 o 
  -4   3   6      538.79      702.25    103.69 o 
  -3   3   6     1607.76     1646.45     65.18 o 
  -2   3   6     3599.10     3350.81    261.37 o 
  -1   3   6      157.75      152.44     12.63 o 
   0   3   6      783.97      827.85     68.42 o 
   1   3   6     1621.63     1619.94     89.01 o 
   2   3   6      465.66      481.45     48.90 o 
   3   3   6      454.88      458.55     41.30 o 
   4   3   6       39.86       26.09     28.62 o 
   5   3   6      745.30      758.07     57.34 o 
   6   3   6      781.20      716.66     91.90 o 
   7   3   6       73.79       72.39     24.41 o 
   8   3   6       17.32       18.52     18.52 o 
  -9   4   6       13.36        4.21     26.09 o 
  -8   4   6       22.67       24.41     22.72 o 
  -7   4   6       14.23       15.99     18.52 o 
  -6   4   6       83.08       78.29     30.30 o 
  -5   4   6        4.34       10.94     11.78 o 
  -4   4   6        2.97       18.52     16.83 o 
  -3   4   6      690.17      663.01     51.46 o 
  -2   4   6       15.90        9.26     10.94 o 
  -1   4   6     1926.93     2070.89     91.59 o 
   0   4   6      306.75      341.28     26.12 o 
   1   4   6      160.83      172.64     19.37 o 
   2   4   6      370.45      423.04     27.81 o 
   3   4   6      143.73      147.35     26.10 o 
   4   4   6        0.17        9.26     15.99 o 
   5   4   6      101.72      152.37     31.15 o 
   6   4   6      337.35      359.64     45.48 o 
   7   4   6       32.76       42.08     24.41 o 
   8   4   6       24.56       23.57     21.04 o 
  -8   5   6        0.08        7.57     27.77 o 
  -7   5   6        3.36       -4.21     19.36 o 
  -6   5   6      191.34      180.18     59.78 o 
  -5   5   6        0.38        5.89     13.47 o 
  -4   5   6       58.16       70.71     21.89 o 
  -3   5   6       65.90       58.08     13.47 o 
  -2   5   6       17.39       33.67     16.83 o 
  -1   5   6       42.77       65.66     13.47 o 
   0   5   6      797.21      836.36    109.71 o 
   1   5   6      485.17      497.37     30.35 o 
   2   5   6       51.70       66.50     15.15 o 
   3   5   6      227.89      265.28     25.26 o 
   4   5   6      137.46      149.86     24.42 o 
   5   5   6       25.39       31.98     10.94 o 
   6   5   6      161.62      151.54     34.52 o 
   7   5   6        1.02       17.67     31.14 o 
   8   5   6        9.37       19.36     23.57 o 
  -8   6   6        1.06        4.21     20.20 o 
  -7   6   6      107.14      138.05     23.57 o 
  -6   6   6       64.90       47.98     23.57 o 
  -5   6   6      699.11      676.90    144.15 o 
  -4   6   6      118.20      108.60     23.57 o 
  -3   6   6       13.69       10.94      9.26 o 
  -2   6   6      652.43      522.79     65.77 o 
  -1   6   6       78.98       88.39     13.47 o 
   0   6   6       41.02       34.51     29.46 o 
   1   6   6        9.38       18.52     12.62 o 
   2   6   6       36.54       28.62     10.94 o 
   3   6   6        1.84       12.62     19.36 o 
   4   6   6      457.16      385.89     39.60 o 
   5   6   6       48.53       72.39     26.09 o 
   6   6   6        2.76       -5.05     15.99 o 
   7   6   6        1.93        0.00     22.72 o 
   8   6   6        1.24       -4.21     28.61 o 
  -7   7   6       47.32       53.87     26.93 o 
  -6   7   6       16.60       14.31     15.99 o 
  -5   7   6        0.29        4.21     22.72 o 
  -4   7   6      922.39      700.88    106.27 o 
  -3   7   6      455.55      417.07     70.78 o 
  -2   7   6       12.07       41.24     25.25 o 
  -1   7   6      160.11      159.13     18.52 o 
   0   7   6     1383.22     1425.15    138.54 o 
   1   7   6       11.47       17.67     10.10 o 
   2   7   6      489.76      503.92     37.92 o 
   3   7   6      100.14      111.12     25.25 o 
   4   7   6      902.00      947.06    102.89 o 
   5   7   6        0.20       10.94     23.57 o 
   6   7   6       40.17       31.98     20.20 o 
   7   7   6        2.24       -5.89     18.52 o 
  -7   8   6       18.87       10.94     28.62 o 
  -6   8   6       19.25       15.99     24.41 o 
  -5   8   6       27.04       21.04     16.83 o 
  -4   8   6       30.54       15.15     14.31 o 
  -3   8   6        0.53       -5.89     22.72 o 
  -2   8   6      203.84      135.57     40.42 o 
  -1   8   6       49.92       53.87     28.62 o 
   0   8   6        0.61        3.37     15.15 o 
   1   8   6       39.24       26.93     14.31 o 
   2   8   6       13.75       14.31     17.67 o 
   3   8   6      113.59      114.49     32.83 o 
   4   8   6       62.32       71.55     26.94 o 
   5   8   6      117.26      127.11     31.15 o 
   6   8   6       14.28        1.68     29.46 o 
  -6   9   6       33.48       43.77     37.03 o 
  -5   9   6       11.47        0.84     21.04 o 
  -4   9   6       24.45       25.25     24.41 o 
  -3   9   6       54.39       39.56     21.04 o 
  -2   9   6      262.79      112.84     62.32 o 
  -1   9   6       62.52       41.24     15.99 o 
   0   9   6       22.13        9.26     16.83 o 
   1   9   6      176.77      218.91     28.63 o 
   2   9   6      101.10       80.81     24.41 o 
   3   9   6        4.75       -4.21     15.15 o 
   4   9   6        8.15        6.73     19.36 o 
   5   9   6        5.81        1.68     23.57 o 
   6   9   6        4.65        3.37     26.09 o 
  -5  10   6        0.09        7.57     29.46 o 
  -4  10   6       23.05       28.62     26.09 o 
  -3  10   6        7.99       26.09     23.57 o 
  -2  10   6       59.19       87.54     22.73 o 
  -1  10   6        0.01       -1.68     15.15 o 
   0  10   6       29.84       22.72     15.15 o 
   1  10   6       16.36       18.52     21.88 o 
   2  10   6       10.47        2.52     13.47 o 
   3  10   6        0.46        5.05     21.04 o 
   4  10   6       64.46       53.87     22.73 o 
   5  10   6        0.91        6.73     21.88 o 
  -4  11   6        3.37       19.36     34.51 o 
  -3  11   6        0.07        0.84     41.24 o 
  -2  11   6       24.60       47.97     29.46 o 
  -1  11   6       15.48       11.78     27.77 o 
   0  11   6       26.09       35.35     21.88 o 
   1  11   6        1.21        2.52     16.83 o 
   2  11   6       24.13       26.93     16.83 o 
   3  11   6       14.98       11.78     21.04 o 
   4  11   6       53.02       50.50     36.19 o 
  -2  12   6       15.69      -10.10     36.19 o 
  -1  12   6        0.95        7.57     25.25 o 
   0  12   6        0.11        2.52     22.72 o 
   1  12   6        0.01      -11.78     38.71 o 
   2  12   6        1.10       -7.57     29.46 o 
  -9   0   7       15.89        9.26     21.88 o 
  -7   0   7      120.89      141.43     18.52 o 
  -5   0   7      400.85      338.72     43.81 o 
  -3   0   7      500.95      513.57     12.65 o 
  -1   0   7     3648.28     3875.60    198.29 o 
   1   0   7      783.99      841.67     33.80 o 
   3   0   7      191.71      191.18     18.53 o 
   5   0   7      393.63      379.97     38.76 o 
   7   0   7        5.69        1.68     24.41 o 
   9   0   7       49.85       54.71     25.25 o 
  -9   1   7        1.22      -13.47     22.72 o 
  -8   1   7      113.93      135.53     27.78 o 
  -7   1   7       29.03       10.10     21.04 o 
  -6   1   7      293.15      307.41     53.06 o 
  -5   1   7      453.82      492.14     48.03 o 
  -4   1   7       63.63       65.66      8.42 o 
  -3   1   7      162.29      166.75     10.95 o 
  -2   1   7     1396.93     1316.37     72.85 o 
  -1   1   7       87.52       69.04     10.95 o 
   0   1   7    10398.84    11638.29    390.93 o 
   1   1   7      153.28      162.56     11.79 o 
   2   1   7       46.49      167.51     28.62 o 
   3   1   7       65.45       66.50     14.31 o 
   4   1   7       18.29        3.37     11.78 o 
   5   1   7       20.56       18.52     16.83 o 
   6   1   7        6.05        0.84     19.36 o 
   7   1   7        0.61      -10.94     20.20 o 
   8   1   7       10.81       13.47     23.57 o 
   9   1   7        4.75       18.52     28.62 o 
  -9   2   7        0.05        1.68     39.56 o 
  -8   2   7        0.05        2.52     27.77 o 
  -7   2   7      115.70      115.33     31.15 o 
  -6   2   7       54.88       47.14     24.41 o 
  -5   2   7      982.80      969.65    123.21 o 
  -4   2   7        0.14        9.26     10.10 o 
  -3   2   7      183.16      197.07      9.26 o 
  -2   2   7       17.01       31.98      8.42 o 
  -1   2   7      123.70       98.53     14.32 o 
   0   2   7        0.03       -8.42     20.20 o 
   1   2   7       17.70       32.83      9.26 o 
   2   2   7      116.00      126.30     11.79 o 
   3   2   7      236.08      218.16     29.48 o 
   4   2   7       76.62       39.56     26.10 o 
   5   2   7       43.10       41.24     16.83 o 
   6   2   7       96.08      102.70     22.73 o 
   7   2   7        8.71        7.57     17.67 o 
   8   2   7       25.49       34.51     21.88 o 
  -9   3   7        0.86        0.00     26.93 o 
  -8   3   7        9.95       12.62     30.30 o 
  -7   3   7        1.78       -8.42     18.52 o 
  -6   3   7       44.50       50.50     21.04 o 
  -5   3   7       13.07       23.57     14.31 o 
  -4   3   7       50.27       63.97      8.42 o 
  -3   3   7      116.32      105.24     14.31 o 
  -2   3   7      104.73      116.19     14.31 o 
  -1   3   7        5.33       11.78     14.31 o 
   0   3   7      272.53      289.02     21.91 o 
   1   3   7       26.36       27.78     11.78 o 
   2   3   7       17.46       66.49     28.62 o 
   3   3   7      231.63      240.88     26.95 o 
   4   3   7      994.47      938.53    104.66 o 
   5   3   7        5.25       10.10     21.88 o 
   6   3   7      161.54      151.55     21.05 o 
   7   3   7        0.33        0.84     19.36 o 
   8   3   7       11.63       34.51     28.62 o 
  -8   4   7       14.44       10.10     29.46 o 
  -7   4   7       50.51       47.14     25.25 o 
  -6   4   7       16.86       31.98     13.47 o 
  -5   4   7      178.14      170.08     22.73 o 
  -4   4   7       20.28       21.88     13.47 o 
  -3   4   7       17.51       10.94     12.62 o 
  -2   4   7        2.94        6.73     10.10 o 
  -1   4   7      386.33      358.21     25.29 o 
   0   4   7      121.31      101.88     13.47 o 
   1   4   7     2204.07     2243.14     36.48 o 
   2   4   7      268.15      283.88     21.90 o 
   3   4   7      546.73      530.25     48.89 o 
   4   4   7        9.83       15.99     19.36 o 
   5   4   7      341.01      321.76     58.12 o 
   6   4   7       33.45       35.35     16.83 o 
   7   4   7        7.53        6.73     19.36 o 
   8   4   7        0.45        6.73     31.14 o 
  -8   5   7       12.05        5.89     20.20 o 
  -7   5   7      147.34      182.68     34.52 o 
  -6   5   7       37.67       35.35     14.31 o 
  -5   5   7       79.58       67.34     10.10 o 
  -4   5   7       75.80       71.55     20.20 o 
  -3   5   7      412.73      451.65     37.08 o 
  -2   5   7      935.03      234.66    385.75 o 
  -1   5   7     1242.37     1331.83     47.32 o 
   0   5   7      866.83      909.89     79.34 o 
   1   5   7      249.74      292.28     26.11 o 
   2   5   7      128.47      169.23     31.99 o 
   3   5   7      219.22      272.01     44.63 o 
   4   5   7       51.60       61.45     10.94 o 
   5   5   7      162.30      149.86     21.05 o 
   6   5   7      120.64      118.70     32.83 o 
   7   5   7       35.32       23.57     27.78 o 
   8   5   7        1.59        1.68     21.04 o 
  -8   6   7       31.79       31.14     27.77 o 
  -7   6   7        0.22       14.31     29.46 o 
  -6   6   7        1.02        4.21     21.04 o 
  -5   6   7      157.21      147.33     43.78 o 
  -4   6   7       24.72       16.83     16.83 o 
  -3   6   7      299.50      235.00     31.16 o 
  -2   6   7       92.46       99.34     17.68 o 
  -1   6   7       12.42       21.04     12.62 o 
   0   6   7       53.61       46.30     15.15 o 
   1   6   7       62.91       77.44     23.57 o 
   2   6   7       69.52       79.97     10.94 o 
   3   6   7       76.31      113.64     23.57 o 
   4   6   7       86.79       89.23     25.25 o 
   5   6   7      304.03      336.87     44.64 o 
   6   6   7       58.63       35.35     20.20 o 
   7   6   7      122.70      133.01     35.36 o 
  -7   7   7        0.95       -4.21     24.41 o 
  -6   7   7        6.02        5.89     13.47 o 
  -5   7   7        0.03        2.52     13.47 o 
  -4   7   7       37.21       49.66     24.41 o 
  -3   7   7        6.62        0.84     21.04 o 
  -2   7   7        5.69       20.20     26.93 o 
  -1   7   7       50.61       41.24     21.88 o 
   0   7   7       13.98        5.05     16.83 o 
   1   7   7       38.59       35.35     17.68 o 
   2   7   7        6.57        3.37     19.36 o 
   3   7   7       16.62       18.52     15.15 o 
   4   7   7        7.40       19.36     21.04 o 
   5   7   7       15.21       17.67     26.09 o 
   6   7   7       11.52       19.36     30.30 o 
   7   7   7       12.93        6.73     22.72 o 
  -7   8   7        0.53       -3.37     22.72 o 
  -6   8   7        0.35       -6.73     22.72 o 
  -5   8   7      220.86      226.50     52.20 o 
  -4   8   7        3.93       -1.68     21.04 o 
  -3   8   7       84.29       78.28     38.72 o 
  -2   8   7       48.50       68.18     16.83 o 
  -1   8   7      179.56      256.80     25.26 o 
   0   8   7      124.27      137.22     41.25 o 
   1   8   7       34.58       33.67     15.99 o 
   2   8   7       41.91       63.13     30.30 o 
   3   8   7      172.68      175.12     38.73 o 
   4   8   7        0.03       -5.89     15.15 o 
   5   8   7        0.51       -4.21     19.36 o 
   6   8   7        2.11      -10.10     22.72 o 
  -6   9   7       16.36       24.41     40.40 o 
  -5   9   7       73.95       39.56     28.62 o 
  -4   9   7        7.53       15.15     20.20 o 
  -3   9   7        5.26        0.00     34.51 o 
  -2   9   7       42.55       94.27     19.36 o 
  -1   9   7      470.78      527.40     34.54 o 
   0   9   7       54.16       47.14     19.36 o 
   1   9   7      260.67      253.47     72.42 o 
   2   9   7      183.59      148.18     31.15 o 
   3   9   7       92.80      101.85     26.94 o 
   4   9   7        2.10        0.84     19.36 o 
   5   9   7        5.41       14.31     26.09 o 
   6   9   7        6.88        0.00     24.41 o 
  -5  10   7        0.89       12.62     39.56 o 
  -4  10   7       45.73       53.87     26.93 o 
  -3  10   7       92.24       74.92     31.15 o 
  -2  10   7        0.13       -5.89     38.71 o 
  -1  10   7       10.33        3.37     20.20 o 
   0  10   7       72.32       53.87     44.61 o 
   1  10   7       18.62       21.04     19.36 o 
   2  10   7        0.06        7.57     19.36 o 
   3  10   7        8.90       17.67     24.41 o 
   4  10   7        2.15        4.21     18.52 o 
   5  10   7       23.37       12.62     26.09 o 
  -4  11   7        0.49      -27.77     27.77 o 
  -3  11   7        1.35      -16.83     46.29 o 
  -2  11   7       14.01       41.24     31.14 o 
  -1  11   7        0.19       14.31     29.46 o 
   0  11   7       10.84      -14.31     21.04 o 
   1  11   7        1.35        2.52     23.57 o 
   2  11   7        8.34       13.47     15.15 o 
   3  11   7        0.00        4.21     18.52 o 
  -1  12   7        0.44       -8.42     29.46 o 
   0  12   7        0.45       -3.37     42.92 o 
   1  12   7       19.89       19.36     39.56 o 
  -8   0   8      154.18      129.65     21.89 o 
  -6   0   8       37.97       42.08     27.78 o 
  -4   0   8      581.42      608.79     39.63 o 
  -2   0   8      235.12      217.36     12.64 o 
   0   0   8      323.26      312.74     25.29 o 
   2   0   8       17.12       33.67     10.10 o 
   4   0   8      128.27      122.92     17.68 o 
   6   0   8      408.47      386.67     75.82 o 
   8   0   8      114.09      129.64     27.78 o 
  -9   1   8        0.07        0.00     32.82 o 
  -8   1   8       32.08       40.40     24.41 o 
  -7   1   8       10.77        5.89     21.04 o 
  -6   1   8        0.00       -1.68     19.36 o 
  -5   1   8       68.64       60.61     20.20 o 
  -4   1   8        1.86       37.87     24.41 o 
  -3   1   8      106.43      140.61     21.89 o 
  -2   1   8       51.23       93.44     15.99 o 
  -1   1   8       72.64       77.46      9.26 o 
   0   1   8     1758.79     1869.05     67.90 o 
   1   1   8      314.49      348.93     22.76 o 
   2   1   8     1143.95     1115.15     49.88 o 
   3   1   8      113.48      111.14     29.47 o 
   4   1   8      316.89      330.22     47.17 o 
   5   1   8      198.56      177.67     18.53 o 
   6   1   8      127.50      119.54     24.41 o 
   7   1   8      128.69      141.43     21.89 o 
   8   1   8       19.99        7.57     24.41 o 
  -9   2   8        4.83       -2.52     26.09 o 
  -8   2   8        1.50       -0.84     16.83 o 
  -7   2   8        1.45       -5.89     14.31 o 
  -6   2   8      672.28      718.21     85.14 o 
  -5   2   8       37.92       31.98     11.78 o 
  -4   2   8     1585.35     1615.34    143.77 o 
  -3   2   8       11.91       74.07     28.62 o 
  -2   2   8      292.39      290.70     25.28 o 
  -1   2   8      836.10      812.62     86.16 o 
   0   2   8     3171.04     3268.25    162.17 o 
   1   2   8      203.83      220.69     10.95 o 
   2   2   8      117.00      105.25     17.68 o 
   3   2   8      553.73      602.01     47.22 o 
   4   2   8      730.57      753.99     64.10 o 
   5   2   8        4.03        5.89     15.99 o 
   6   2   8       89.64       99.33     33.67 o 
   7   2   8      236.19      254.29     20.21 o 
   8   2   8        1.20       -6.73     26.09 o 
  -9   3   8        2.95        4.21     20.20 o 
  -8   3   8        0.03        2.52     21.04 o 
  -7   3   8        0.00        8.42     22.72 o 
  -6   3   8        0.00        5.89     18.52 o 
  -5   3   8       54.37       27.78     18.52 o 
  -4   3   8       48.09       43.77     16.83 o 
  -3   3   8      245.46      253.53     33.69 o 
  -2   3   8       33.05       28.62     12.63 o 
  -1   3   8      258.66      114.58     71.61 o 
   0   3   8     1123.34     1115.97     65.10 o 
   1   3   8      304.00      307.55     32.86 o 
   2   3   8      163.46      196.21     15.16 o 
   3   3   8       30.24       24.41      9.26 o 
   4   3   8       18.32       10.10     16.83 o 
   5   3   8        6.57        0.84     14.31 o 
   6   3   8       27.87       47.13     15.99 o 
   7   3   8        1.76       -1.68     16.83 o 
   8   3   8       41.30       42.08     25.25 o 
  -8   4   8       83.42       72.39     29.46 o 
  -7   4   8       23.68       23.57     13.47 o 
  -6   4   8      198.99      202.08     27.79 o 
  -5   4   8       84.79       64.82     23.57 o 
  -4   4   8      251.75      300.67     48.85 o 
  -3   4   8        0.01        1.68     23.57 o 
  -2   4   8       23.55       31.98     13.47 o 
  -1   4   8      231.65      252.69     21.06 o 
   0   4   8      341.94      188.75    102.80 o 
   1   4   8      874.24      888.90     51.49 o 
   2   4   8       24.57       35.35     10.94 o 
   3   4   8      471.05      458.46     48.88 o 
   4   4   8       15.32       10.10     14.31 o 
   5   4   8       43.03       37.88     21.04 o 
   6   4   8        0.13        5.89     23.57 o 
   7   4   8      101.17       83.34     21.04 o 
   8   4   8        3.98       23.57     36.19 o 
  -8   5   8        4.52        0.84     15.99 o 
  -7   5   8       30.30       32.82     21.04 o 
  -6   5   8       23.63       23.57     19.36 o 
  -5   5   8      259.03      218.11     32.00 o 
  -4   5   8      168.55      120.40     19.37 o 
  -3   5   8        0.04        7.57     14.31 o 
  -2   5   8       34.66       15.15     25.25 o 
  -1   5   8      438.92      397.79     47.20 o 
   0   5   8       89.28       83.34     31.15 o 
   1   5   8      230.25      224.87     21.90 o 
   2   5   8      604.94      660.99     75.04 o 
   3   5   8       25.31       28.62     18.52 o 
   4   5   8      155.06      149.02     26.10 o 
   5   5   8       37.06       33.67     23.57 o 
   6   5   8       78.65       65.66     18.52 o 
   7   5   8       22.46       15.99     23.57 o 
   8   5   8        9.08       29.46     26.93 o 
  -8   6   8        0.19       -4.21     21.04 o 
  -7   6   8       31.72        0.00     25.25 o 
  -6   6   8       32.52       20.20     21.04 o 
  -5   6   8       28.77       22.73     23.57 o 
  -4   6   8        6.98        4.21     20.20 o 
  -3   6   8       67.32       80.81     17.68 o 
  -2   6   8        3.17        8.42     15.99 o 
  -1   6   8        1.47        1.68     16.83 o 
   0   6   8      231.53      216.44     41.27 o 
   1   6   8      227.16      220.64     35.37 o 
   2   6   8      404.22      390.09     32.02 o 
   3   6   8        0.00        0.00     20.20 o 
   4   6   8       20.60       23.57     16.83 o 
   5   6   8       90.01       87.54     18.52 o 
   6   6   8       56.14       43.77     23.57 o 
   7   6   8        0.30        3.37     35.35 o 
  -7   7   8       26.26       35.35     26.93 o 
  -6   7   8        5.53        5.05     15.99 o 
  -5   7   8        0.03       10.10     19.36 o 
  -4   7   8       27.85       65.65     33.67 o 
  -3   7   8      127.86       62.30     42.94 o 
  -2   7   8        4.45        4.21     15.99 o 
  -1   7   8      330.32      315.03     29.48 o 
   0   7   8        5.69        8.42     19.36 o 
   1   7   8        8.11       13.47     15.99 o 
   2   7   8       77.38       58.92     17.68 o 
   3   7   8        1.14        8.42     15.15 o 
   4   7   8        5.59        6.73     21.88 o 
   5   7   8       12.36        9.26     15.99 o 
   6   7   8        0.32       11.78     20.20 o 
   7   7   8        1.16        5.05     20.20 o 
  -7   8   8        9.67       21.88     35.35 o 
  -6   8   8        0.50        4.21     26.93 o 
  -5   8   8      142.74      162.48     37.88 o 
  -4   8   8       79.62       82.49     28.62 o 
  -3   8   8      126.53      156.58     27.78 o 
  -2   8   8        6.90        9.26     68.17 o 
  -1   8   8       23.05       21.88     24.41 o 
   0   8   8        0.38        4.21     17.67 o 
   1   8   8       28.74       15.99     22.73 o 
   2   8   8      240.11      203.78     29.47 o 
   3   8   8      184.13      186.07     38.73 o 
   4   8   8       25.14       24.41     20.20 o 
   5   8   8      201.86      168.39     36.20 o 
   6   8   8        0.99        5.89     18.52 o 
  -6   9   8        5.62       -8.42     37.03 o 
  -5   9   8        9.43       14.31     28.62 o 
  -4   9   8       27.00       24.41     31.98 o 
  -3   9   8       50.31       28.62     24.41 o 
  -2   9   8      103.21       99.33     31.15 o 
  -1   9   8       34.67       60.60     39.56 o 
   0   9   8       60.76       52.19     26.09 o 
   1   9   8      171.03      121.24     43.78 o 
   2   9   8        0.26        1.68     24.41 o 
   3   9   8        5.72        8.42     17.67 o 
   4   9   8       58.88       32.83     18.52 o 
   5   9   8        3.45        1.68     22.72 o 
  -5  10   8        0.48        7.57     37.87 o 
  -4  10   8       14.42      -15.15     42.08 o 
  -3  10   8        1.58       -5.05     42.08 o 
  -2  10   8       36.72       40.40     51.34 o 
  -1  10   8        0.06        8.42     28.61 o 
   0  10   8      224.66      239.97     49.68 o 
   1  10   8        4.03       -2.52     17.67 o 
   2  10   8        2.73       -0.84     15.99 o 
   3  10   8        2.82        2.52     19.36 o 
   4  10   8        9.19        7.57     22.72 o 
  -4  11   8        0.00       -6.73     31.98 o 
  -3  11   8        0.23      -13.47     36.19 o 
  -2  11   8        1.87       13.47     27.77 o 
  -1  11   8       62.58       24.41     24.41 o 
   0  11   8        2.60        5.89     37.87 o 
   1  11   8        7.56       25.25     22.72 o 
   2  11   8        6.67        5.89     37.03 o 
   3  11   8        0.52       10.94     23.57 o 
  -1  12   8       21.18       25.25     36.19 o 
   0  12   8        1.52       -9.26     25.25 o 
  -9   0   9       29.80       21.04     31.98 o 
  -7   0   9      103.70      108.59     27.78 o 
  -5   0   9      746.28      780.07     69.15 o 
  -3   0   9       15.16       19.36      8.42 o 
  -1   0   9       76.00       71.56      7.58 o 
   1   0   9      802.18      889.21     47.29 o 
   3   0   9       24.25       30.30     10.10 o 
   5   0   9     1150.73     1046.63    101.29 o 
   7   0   9       38.05       26.93     20.20 o 
  -9   1   9       23.12       32.82     28.62 o 
  -8   1   9        0.70        5.89     21.88 o 
  -7   1   9       61.09       60.60     21.88 o 
  -6   1   9        5.98        6.73     15.15 o 
  -5   1   9        0.01      -14.31     15.99 o 
  -4   1   9      116.87      103.56     14.31 o 
  -3   1   9      140.21      164.20     14.31 o 
  -2   1   9      260.44      246.00     21.06 o 
  -1   1   9      232.37      198.82     17.69 o 
   0   1   9     2318.89     2387.08     28.90 o 
   1   1   9      110.75       90.09     10.10 o 
   2   1   9       52.54       64.82     11.78 o 
   3   1   9       11.00       63.96     15.99 o 
   4   1   9        5.43       42.92     13.47 o 
   5   1   9      218.60      239.15     24.42 o 
   6   1   9      212.75      197.03     35.36 o 
   7   1   9       13.64       11.78     25.25 o 
   8   1   9        2.83       14.31     26.09 o 
  -9   2   9        0.19       -3.37     25.25 o 
  -8   2   9       22.44        8.42     27.77 o 
  -7   2   9       17.94       19.36     22.72 o 
  -6   2   9      125.60      107.76     31.99 o 
  -5   2   9      303.26      304.91     32.85 o 
  -4   2   9      243.67      269.51     28.64 o 
  -3   2   9      861.33      850.80     58.24 o 
  -2   2   9      249.34      266.20     14.32 o 
  -1   2   9        6.03        5.89      7.57 o 
   0   2   9      622.03      583.88     29.53 o 
   1   2   9       11.12        3.37      6.73 o 
   2   2   9      722.95      769.51     61.59 o 
   3   2   9       23.33       74.91     24.41 o 
   4   2   9        2.58       19.36     19.36 o 
   5   2   9      119.38      132.17     16.00 o 
   6   2   9        7.04      -17.67     21.88 o 
   7   2   9        0.00        8.42     22.72 o 
   8   2   9        1.31        1.68     21.04 o 
  -9   3   9        3.78       -9.26     21.88 o 
  -8   3   9        0.86        0.84     24.41 o 
  -7   3   9       16.14       11.78     15.15 o 
  -6   3   9      118.06       99.34     22.73 o 
  -5   3   9       21.37       24.41     12.62 o 
  -4   3   9        2.00        5.89     14.31 o 
  -3   3   9        8.38        7.57     15.99 o 
  -2   3   9        9.85        5.89     15.99 o 
  -1   3   9      493.76      384.48     51.43 o 
   0   3   9       13.96       14.31     12.62 o 
   1   3   9       60.84       48.82     10.10 o 
   2   3   9     2244.18     2311.19    184.83 o 
   3   3   9      593.05      717.48     48.90 o 
   4   3   9       93.52      101.86     16.84 o 
   5   3   9       53.78       51.35     16.83 o 
   6   3   9      555.53      539.28     49.71 o 
   7   3   9       13.00       -1.68     23.57 o 
   8   3   9        6.36       18.52     47.97 o 
  -8   4   9       28.33       21.88     21.04 o 
  -7   4   9        1.30        8.42     19.36 o 
  -6   4   9       16.26       17.67     13.47 o 
  -5   4   9      286.42      258.56     38.74 o 
  -4   4   9      349.27      366.45     36.22 o 
  -3   4   9       35.22       27.78     11.78 o 
  -2   4   9      446.23      490.52     37.93 o 
  -1   4   9     2238.88     2302.09    250.14 o 
   0   4   9        5.14        4.21     14.31 o 
   1   4   9      485.78      479.64     41.30 o 
   2   4   9      138.15      176.81     21.05 o 
   3   4   9      169.35      192.82     22.73 o 
   4   4   9        1.40       26.93     25.25 o 
   5   4   9        2.68       -2.52     19.36 o 
   6   4   9       36.21       45.45     26.09 o 
   7   4   9        2.52        1.68     29.46 o 
   8   4   9        1.13      -15.99     25.25 o 
  -8   5   9        9.70        3.37     15.15 o 
  -7   5   9       49.37       39.56     26.09 o 
  -6   5   9        0.51       12.62     26.09 o 
  -5   5   9      141.17      127.13     26.10 o 
  -4   5   9      269.64      238.34     58.95 o 
  -3   5   9       14.67       24.41     12.62 o 
  -2   5   9       14.42       40.40     16.83 o 
  -1   5   9      190.49      279.58     41.26 o 
   0   5   9      226.53      200.44     39.58 o 
   1   5   9       25.53       35.35     19.36 o 
   2   5   9      290.28      276.27     42.12 o 
   3   5   9        5.06       15.15     15.99 o 
   4   5   9       38.60       64.81     39.56 o 
   5   5   9        2.03        1.68     16.83 o 
   6   5   9      259.84      253.46     43.79 o 
   7   5   9        0.09       -3.37     25.25 o 
  -8   6   9        0.38       -5.05     30.30 o 
  -7   6   9        0.04        7.57     33.66 o 
  -6   6   9        4.32        0.84     15.15 o 
  -5   6   9       58.94       42.93     29.46 o 
  -4   6   9      374.89      295.67     65.70 o 
  -3   6   9       57.07       61.45     21.89 o 
  -2   6   9       24.76       33.67     29.46 o 
  -1   6   9      104.86      127.12     28.62 o 
   0   6   9       28.98       31.14     25.25 o 
   1   6   9       12.61        4.21     11.78 o 
   2   6   9      179.51      197.03     21.89 o 
   3   6   9      172.10      184.39     36.20 o 
   4   6   9       89.03      140.58     41.25 o 
   5   6   9       16.22       22.72     17.67 o 
   6   6   9       18.43       16.83     30.30 o 
   7   6   9        6.10        5.05     27.77 o 
  -7   7   9        0.03        2.52     21.04 o 
  -6   7   9        6.14       16.83     23.57 o 
  -5   7   9      185.60      136.39     41.25 o 
  -4   7   9      145.82      138.91     21.05 o 
  -3   7   9      624.47      623.70     44.67 o 
  -2   7   9        0.44        2.52     19.36 o 
  -1   7   9      135.36      175.96     38.73 o 
   0   7   9      404.80      358.05    105.31 o 
   1   7   9      163.69      148.18     52.20 o 
   2   7   9       32.06       28.62     18.52 o 
   3   7   9      341.02      384.07     37.06 o 
   4   7   9      165.46      180.17     40.41 o 
   5   7   9        0.62       11.78     28.61 o 
   6   7   9       15.86       15.99     32.82 o 
   7   7   9       14.48       -4.21     24.41 o 
  -6   8   9        5.15       24.41     33.66 o 
  -5   8   9        5.99        0.84     22.72 o 
  -4   8   9        6.74       42.08     36.19 o 
  -3   8   9        2.08       -4.21     35.35 o 
  -2   8   9       58.65       61.45     23.57 o 
  -1   8   9        0.52       -0.84     21.88 o 
   0   8   9       62.06       24.41     31.14 o 
   1   8   9       10.32       10.10     18.52 o 
   2   8   9       22.91       29.46     21.88 o 
   3   8   9        0.16       -0.84     15.15 o 
   4   8   9        0.36      -15.15     26.09 o 
   5   8   9       34.98       12.63     23.57 o 
   6   8   9        9.92        5.05     23.57 o 
  -6   9   9        5.45      -15.15     31.98 o 
  -5   9   9       60.03       79.12     29.46 o 
  -4   9   9       16.64       27.77     53.87 o 
  -3   9   9       46.74       66.49     30.30 o 
  -2   9   9       17.63        0.00     39.56 o 
  -1   9   9      242.78      269.46     32.00 o 
   0   9   9       10.35        3.37     14.31 o 
   1   9   9      281.80      222.32     50.53 o 
   2   9   9      201.96      171.76     61.46 o 
   3   9   9       20.50       17.67     19.36 o 
   4   9   9      134.99      102.70     27.78 o 
   5   9   9       19.70       20.20     25.25 o 
  -5  10   9        2.11      -25.25     40.40 o 
  -4  10   9       20.07       21.04     29.46 o 
  -3  10   9        0.01      -11.78     53.02 o 
  -2  10   9        0.02       -0.84     24.41 o 
  -1  10   9       20.94       20.20     23.57 o 
   0  10   9       59.44       78.28     33.67 o 
   1  10   9        4.43        6.73     26.09 o 
   2  10   9        3.16        7.57     18.52 o 
   3  10   9       15.80        9.26     16.83 o 
   4  10   9       13.95       10.94     19.36 o 
  -3  11   9       35.57       60.60     48.82 o 
  -2  11   9        0.00       19.36     42.08 o 
  -1  11   9        3.97        0.00     28.62 o 
   0  11   9        1.24        8.42     28.61 o 
   1  11   9       10.82       -5.89     20.20 o 
   2  11   9        0.22        7.57     24.41 o 
   3  11   9       15.28        4.21     46.29 o 
  -8   0  10       92.71      116.16     36.20 o 
  -6   0  10      782.90      720.90     37.94 o 
  -4   0  10      118.04      103.55     18.52 o 
  -2   0  10      187.42      201.29     16.00 o 
   0   0  10     6521.62     6738.71     74.26 o 
   2   0  10      369.57      383.43     17.70 o 
   4   0  10      160.34      187.76     32.00 o 
   6   0  10     1570.60     1618.93     84.45 o 
   8   0  10      112.64      118.69     46.30 o 
  -9   1  10        5.96        1.68     21.88 o 
  -8   1  10       42.38       31.14     20.20 o 
  -7   1  10        0.65        3.37     20.20 o 
  -6   1  10        0.68        7.57     13.47 o 
  -5   1  10       27.81       31.14     15.15 o 
  -4   1  10       17.19       24.41     10.94 o 
  -3   1  10      102.11       83.35     14.31 o 
  -2   1  10      206.17      206.35     21.90 o 
  -1   1  10     1199.19     1348.67     85.40 o 
   0   1  10      676.59      748.51     54.85 o 
   1   1  10      807.24      839.95     55.72 o 
   2   1  10      116.06      105.24     32.84 o 
   3   1  10      103.88      110.29     17.68 o 
   4   1  10      143.34      149.87     21.89 o 
   5   1  10       57.45       62.29     18.52 o 
   6   1  10       96.38      101.01     22.73 o 
   7   1  10       27.35       10.94     18.52 o 
   8   1  10       29.80       23.57     24.41 o 
  -9   2  10        2.31       -5.89     26.93 o 
  -8   2  10        6.28       11.78     19.36 o 
  -7   2  10      126.82      138.06     33.67 o 
  -6   2  10        2.66        1.68     15.99 o 
  -5   2  10       31.88       19.36     12.63 o 
  -4   2  10      450.84      465.17     52.25 o 
  -3   2  10      230.74      236.67     31.16 o 
  -2   2  10      547.06      489.91     61.56 o 
  -1   2  10       27.08       48.82     21.88 o 
   0   2  10      151.27      155.79     12.63 o 
   1   2  10      553.77      638.37     53.13 o 
   2   2  10       47.78       56.40     15.99 o 
   3   2  10       11.08       24.41     12.62 o 
   4   2  10        0.63        0.00     12.62 o 
   5   2  10       13.66       31.14     24.41 o 
   6   2  10        5.82        0.00     17.67 o 
   7   2  10      124.67      106.91     21.05 o 
   8   2  10       11.83       26.93     37.03 o 
  -8   3  10        0.23       -5.05     32.82 o 
  -7   3  10       45.87       54.71     24.41 o 
  -6   3  10      111.85       90.92     21.05 o 
  -5   3  10        3.68        7.57     15.15 o 
  -4   3  10       38.73       42.93     12.63 o 
  -3   3  10      197.83      208.00     32.00 o 
  -2   3  10      636.33      549.03     63.25 o 
  -1   3  10      324.78      303.32     61.51 o 
   0   3  10       64.33       71.55     16.84 o 
   1   3  10      284.87      266.20     16.01 o 
   2   3  10       53.78       63.13     18.52 o 
   3   3  10       83.24       69.87     15.15 o 
   4   3  10        6.77       11.78     13.47 o 
   5   3  10      315.75      292.25     62.33 o 
   6   3  10      315.46      253.49     61.48 o 
   7   3  10       62.22       35.35     36.19 o 
   8   3  10       29.85       14.31     24.41 o 
  -8   4  10       38.29       17.68     25.25 o 
  -7   4  10        0.01        0.84     17.67 o 
  -6   4  10      439.97      469.23     81.71 o 
  -5   4  10       40.29       31.14     17.68 o 
  -4   4  10      254.44      224.02     30.32 o 
  -3   4  10      280.81      115.39     94.34 o 
  -2   4  10        0.00       29.46     23.57 o 
  -1   4  10       18.04       74.07     37.03 o 
   0   4  10     2629.78     2707.22    186.70 o 
   1   4  10      111.96       97.66     16.84 o 
   2   4  10       14.38       12.62     11.78 o 
   3   4  10       30.84       43.77     23.57 o 
   4   4  10      165.19      163.34     21.89 o 
   5   4  10        7.46       23.57     22.72 o 
   6   4  10        6.24        5.89     15.15 o 
   7   4  10        3.19       -2.52     22.72 o 
   8   4  10        2.27        5.89     27.77 o 
  -8   5  10       22.08       10.94     28.62 o 
  -7   5  10        9.59        1.68     17.67 o 
  -6   5  10       32.85       22.73     17.68 o 
  -5   5  10       66.69       45.45     21.04 o 
  -4   5  10       68.05       63.13     22.73 o 
  -3   5  10       39.47       44.61     18.52 o 
  -2   5  10      135.86      159.97     38.73 o 
  -1   5  10      118.96      108.61     19.36 o 
   0   5  10      165.59      168.40     16.00 o 
   1   5  10       16.23       16.83     10.94 o 
   2   5  10       79.07      101.86     18.52 o 
   3   5  10       26.78       43.77     19.36 o 
   4   5  10      461.92      468.44     54.76 o 
   5   5  10       11.59       19.36     18.52 o 
   6   5  10        5.07       -0.84     19.36 o 
   7   5  10        0.37       10.94     26.93 o 
  -7   6  10        0.53        0.00     26.93 o 
  -6   6  10       22.41       11.78     17.67 o 
  -5   6  10        0.00        0.84     18.52 o 
  -4   6  10      157.93      159.12     40.41 o 
  -3   6  10       14.82       13.47     19.36 o 
  -2   6  10        0.00        3.37     27.77 o 
  -1   6  10       63.05       68.18     31.99 o 
   0   6  10        4.75        3.37     21.04 o 
   1   6  10       59.19       58.08     11.78 o 
   2   6  10      443.41      452.45     28.65 o 
   3   6  10       42.38       53.87     22.73 o 
   4   6  10       57.24       51.34     15.99 o 
   5   6  10        9.17       -5.05     19.36 o 
   6   6  10       49.93       26.93     26.93 o 
   7   6  10       14.17       14.31     25.25 o 
  -7   7  10       26.06        7.57     26.93 o 
  -6   7  10        0.13        0.00     29.46 o 
  -5   7  10       11.20       11.78     21.04 o 
  -4   7  10        5.03        0.00     26.09 o 
  -3   7  10        0.11       -9.26     23.57 o 
  -2   7  10        0.50        0.84     32.82 o 
  -1   7  10      191.24      186.08     33.68 o 
   0   7  10      622.93      515.85    174.48 o 
   1   7  10      129.93      143.96     33.68 o 
   2   7  10       41.16       47.98     21.88 o 
   3   7  10       41.16       56.39     21.88 o 
   4   7  10      279.07      218.95     34.53 o 
   5   7  10       38.48       22.73     20.20 o 
   6   7  10        2.26       10.94     22.72 o 
  -6   8  10        4.74      -28.62     34.51 o 
  -5   8  10       10.68       23.57     23.57 o 
  -4   8  10      256.89      269.46     33.68 o 
  -3   8  10        9.04       34.51     42.92 o 
  -2   8  10       55.40      100.16     27.78 o 
  -1   8  10       85.77      115.32     31.99 o 
   0   8  10       53.81       24.41     20.20 o 
   1   8  10        7.01        4.21     27.77 o 
   2   8  10       27.74       27.77     12.62 o 
   3   8  10        2.71       10.10     20.20 o 
   4   8  10       30.97       14.31     21.88 o 
   5   8  10        7.23       -6.73     39.56 o 
   6   8  10        0.02        5.89     21.88 o 
  -5   9  10        2.56       14.31     39.56 o 
  -4   9  10       38.11       64.81     42.93 o 
  -3   9  10        0.19        2.52     41.24 o 
  -2   9  10       14.61       34.51     35.35 o 
  -1   9  10       38.34       66.49     25.25 o 
   0   9  10        5.72       -3.37     26.09 o 
   1   9  10        3.27        2.52     21.04 o 
   2   9  10       38.73       27.78     17.68 o 
   3   9  10       24.54       29.46     26.09 o 
   4   9  10        1.88        8.42     19.36 o 
   5   9  10        2.69       13.47     30.30 o 
  -4  10  10        3.41      -10.94     44.61 o 
  -3  10  10       17.34       15.15     31.14 o 
  -2  10  10       16.12       15.99     29.46 o 
  -1  10  10       27.18       29.46     27.77 o 
   0  10  10       17.05       33.67     28.62 o 
   1  10  10       39.64       53.03     22.73 o 
   2  10  10       26.62        9.26     24.41 o 
   3  10  10       27.06       27.77     19.36 o 
   4  10  10       10.98        9.26     22.72 o 
  -3  11  10       13.80       37.03     44.61 o 
  -2  11  10        3.98       18.52     45.45 o 
  -1  11  10        0.09        7.57     36.19 o 
   0  11  10       14.50       24.41     28.62 o 
   1  11  10        5.58        1.68     31.98 o 
   2  11  10        8.91      -10.10     24.41 o 
  -9   0  11        1.08        2.52     22.72 o 
  -7   0  11        6.20       10.10     36.19 o 
  -5   0  11      360.47      356.33     16.01 o 
  -3   0  11      470.92      445.87     57.31 o 
  -1   0  11     1772.68     1906.71     66.07 o 
   1   0  11      934.73      992.15     37.15 o 
   3   0  11      267.29      272.90     32.85 o 
   5   0  11      303.96      281.30     27.79 o 
   7   0  11       66.56       54.71     20.20 o 
  -9   1  11       68.92       63.97     37.04 o 
  -8   1  11       12.69       28.62     21.88 o 
  -7   1  11      302.56      335.17     43.79 o 
  -6   1  11      230.38      255.99     35.37 o 
  -5   1  11       85.94       82.50     17.68 o 
  -4   1  11      594.04      520.98     75.03 o 
  -3   1  11      205.46      202.96     18.53 o 
  -2   1  11       11.85       10.10      8.42 o 
  -1   1  11     2000.10     2090.32     84.77 o 
   0   1  11     1182.64     1284.73     66.77 o 
   1   1  11     2389.70     2656.89    212.14 o 
   2   1  11      760.65      867.29     66.65 o 
   3   1  11      285.79      335.24     42.12 o 
   4   1  11      553.10      585.76     57.31 o 
   5   1  11      126.42      147.33     20.20 o 
   6   1  11      217.63      205.45     28.63 o 
   7   1  11       34.65       27.78     20.20 o 
   8   1  11       27.15       22.72     31.14 o 
  -8   2  11        3.77        5.89     16.83 o 
  -7   2  11        5.84        6.73     22.72 o 
  -6   2  11      529.07      577.19     71.62 o 
  -5   2  11        3.50        3.37     14.31 o 
  -4   2  11       56.51       59.76     16.83 o 
  -3   2  11      147.34      141.45     30.31 o 
  -2   2  11      789.71      767.85     58.22 o 
  -1   2  11        0.52        5.05     12.62 o 
   0   2  11      819.24      865.11     51.48 o 
   1   2  11        0.80       -0.84      9.26 o 
   2   2  11      116.22      154.07     21.89 o 
   3   2  11      237.81      213.07     26.95 o 
   4   2  11      298.81      342.80     42.96 o 
   5   2  11       60.66       75.76     14.31 o 
   6   2  11        0.71       -0.84     21.04 o 
   7   2  11       28.95       26.09     27.77 o 
   8   2  11       29.22       19.36     37.03 o 
  -8   3  11        9.41       21.88     19.36 o 
  -7   3  11       58.54       43.77     19.36 o 
  -6   3  11       84.23       79.97     35.35 o 
  -5   3  11       30.71       36.19     30.30 o 
  -4   3  11      128.16      104.40     18.52 o 
  -3   3  11       11.04        5.05     15.15 o 
  -2   3  11       22.51       20.20      7.58 o 
  -1   3  11     1521.24     1414.10    211.44 o 
   0   3  11       34.52       40.40     12.63 o 
   1   3  11      122.00      113.66     14.31 o 
   2   3  11        2.48        3.37     12.62 o 
   3   3  11      140.43      161.65     23.57 o 
   4   3  11        6.67       16.83     16.83 o 
   5   3  11       13.82       22.72     25.25 o 
   6   3  11       95.75       89.23     30.30 o 
   7   3  11       18.54        4.21     28.62 o 
   8   3  11       13.53        4.21     33.67 o 
  -8   4  11       15.50       10.94     17.67 o 
  -7   4  11        2.04        1.68     21.88 o 
  -6   4  11       22.71       24.41     17.67 o 
  -5   4  11       26.09       26.93     20.20 o 
  -4   4  11        3.47        8.42     15.99 o 
  -3   4  11       30.00       21.04     20.20 o 
  -2   4  11       49.27       37.88     17.68 o 
  -1   4  11       76.94       83.34     23.57 o 
   0   4  11        6.97        9.26     19.36 o 
   1   4  11      875.02      822.68     35.44 o 
   2   4  11       61.37       58.92     18.52 o 
   3   4  11       26.64       27.78     17.68 o 
   4   4  11       62.57       69.86     26.94 o 
   5   4  11      218.31      204.61     29.47 o 
   6   4  11        4.67        4.21     20.20 o 
   7   4  11       59.73       50.50     28.62 o 
  -8   5  11       17.09       25.25     25.25 o 
  -7   5  11       40.58       42.93     19.36 o 
  -6   5  11       28.91       20.20     19.36 o 
  -5   5  11       19.19       31.14     19.36 o 
  -4   5  11      164.06      177.65     24.42 o 
  -3   5  11       11.02       18.52     31.14 o 
  -2   5  11      252.94      287.19     51.37 o 
  -1   5  11        3.62       -0.84     16.83 o 
   0   5  11       68.87       60.61     30.30 o 
   1   5  11       38.19       41.24     10.94 o 
   2   5  11       96.26      105.23     21.05 o 
   3   5  11        2.58       -1.68     15.15 o 
   4   5  11      361.11      337.76     48.85 o 
   5   5  11       21.49       38.72     23.57 o 
   6   5  11       10.95       12.62     21.04 o 
   7   5  11        4.15       -7.57     22.72 o 
  -7   6  11       17.37       26.09     37.87 o 
  -6   6  11       14.93       18.52     31.14 o 
  -5   6  11        3.52       -2.52     19.36 o 
  -4   6  11      179.85      147.34     27.78 o 
  -3   6  11      233.72      248.41     23.58 o 
  -2   6  11      614.95      801.60     40.46 o 
  -1   6  11        0.68        5.89     24.41 o 
   0   6  11      274.82      300.67     28.64 o 
   1   6  11       57.64       49.66     14.31 o 
   2   6  11      277.16      246.76     27.79 o 
   3   6  11      136.89      111.13     21.05 o 
   4   6  11       73.29       81.65     26.09 o 
   5   6  11       59.41       73.23     25.25 o 
   6   6  11        1.63        7.57     21.88 o 
   7   6  11       10.26        2.52     27.77 o 
  -7   7  11        0.45      -15.99     43.76 o 
  -6   7  11       26.54       10.94     25.25 o 
  -5   7  11      108.66      136.37     25.25 o 
  -4   7  11        0.29       10.94     44.61 o 
  -3   7  11        9.19       -1.68     21.04 o 
  -2   7  11      146.34      171.75     32.83 o 
  -1   7  11        1.68      -11.78     31.98 o 
   0   7  11      173.92       31.99     96.83 o 
   1   7  11      370.21      306.61     75.81 o 
   2   7  11       24.05       16.83     12.62 o 
   3   7  11      159.61      169.22     31.15 o 
   4   7  11       13.40       27.77     26.09 o 
   5   7  11       30.28       21.04     33.67 o 
   6   7  11        0.06      -10.94     23.57 o 
  -6   8  11        1.81       -5.89     26.09 o 
  -5   8  11       61.54       53.03     28.62 o 
  -4   8  11       50.31       53.03     24.41 o 
  -3   8  11        0.03        9.26     22.72 o 
  -2   8  11      134.31      105.23     42.09 o 
  -1   8  11      100.82       69.03     23.57 o 
   0   8  11        0.58        3.37     18.52 o 
   1   8  11       38.13       18.52     25.25 o 
   2   8  11       11.08       13.47     14.31 o 
   3   8  11        1.05        3.37     24.41 o 
   4   8  11       23.05       23.57     27.77 o 
   5   8  11       22.42        1.68     22.72 o 
  -5   9  11        4.03       31.98     27.77 o 
  -4   9  11        5.59       15.99     33.66 o 
  -3   9  11        5.54       19.36     31.98 o 
  -2   9  11        8.29       29.46     30.30 o 
  -1   9  11        3.16        5.05     31.98 o 
   0   9  11       43.40       68.18     22.73 o 
   1   9  11       21.57       10.10     25.25 o 
   2   9  11        2.51        0.84     15.99 o 
   3   9  11        4.38        0.00     18.52 o 
   4   9  11       47.58       63.97     19.36 o 
   5   9  11       35.86       23.57     17.68 o 
  -4  10  11        0.03        5.05     28.61 o 
  -3  10  11       34.39       38.72     26.93 o 
  -2  10  11       21.54       22.72     26.93 o 
  -1  10  11        0.42       18.52     32.82 o 
   0  10  11       71.80       74.91     31.99 o 
   1  10  11       11.31       10.10     26.09 o 
   2  10  11       19.20        9.26     28.62 o 
   3  10  11        3.46        5.89     23.57 o 
  -2  11  11        2.71       -7.57     28.62 o 
  -1  11  11        3.30       33.66     25.25 o 
   0  11  11       11.31        3.37     37.87 o 
   1  11  11        2.14       13.47     24.41 o 
   2  11  11       11.34       16.83     40.40 o 
  -8   0  12        6.09       -4.21     42.92 o 
  -6   0  12       26.13       33.67     17.67 o 
  -4   0  12       61.88       66.50      9.26 o 
  -2   0  12      752.29      641.17     86.90 o 
   0   0  12       56.71       82.49     15.99 o 
   2   0  12      710.40      743.06     32.05 o 
   4   0  12      231.32      244.21     29.47 o 
   6   0  12      176.85      175.12     20.21 o 
   8   0  12       23.19        9.26     37.03 o 
  -8   1  12        0.54       -1.68     24.41 o 
  -7   1  12        0.35       -3.37     14.31 o 
  -6   1  12        9.15       19.36     19.36 o 
  -5   1  12      155.94      153.23     21.89 o 
  -4   1  12       11.78        5.05     10.94 o 
  -3   1  12      125.94      150.70     16.00 o 
  -2   1  12      256.91      235.00     15.16 o 
  -1   1  12      905.35      844.99     44.74 o 
   0   1  12      219.46      229.93     23.58 o 
   1   1  12      339.68      436.43     85.10 o 
   2   1  12       30.75       21.88     15.99 o 
   3   1  12      197.52      206.31     35.37 o 
   4   1  12        0.47        1.68     17.67 o 
   5   1  12        9.44        5.89     21.04 o 
   6   1  12        4.86        5.05     22.72 o 
   7   1  12       11.03       10.94     26.09 o 
   8   1  12        6.45       20.20     30.30 o 
  -8   2  12        1.08        7.57     22.72 o 
  -7   2  12        0.02        0.00     26.09 o 
  -6   2  12       23.83       21.88     19.36 o 
  -5   2  12        3.96        1.68     15.15 o 
  -4   2  12        1.07        5.05     13.47 o 
  -3   2  12       27.25       23.57      9.26 o 
  -2   2  12      681.83      678.92     38.80 o 
  -1   2  12      244.41      255.21     27.80 o 
   0   2  12     2560.80     2646.60    162.07 o 
   1   2  12       40.49       40.40     18.52 o 
   2   2  12      262.09      321.74     47.17 o 
   3   2  12       25.87       18.52     18.52 o 
   4   2  12       57.38       50.50     15.99 o 
   5   2  12       89.93       90.07     33.67 o 
   6   2  12       20.17       20.20     26.93 o 
   7   2  12        0.26       -3.37     23.57 o 
  -8   3  12       17.26       13.47     13.47 o 
  -7   3  12       25.32       11.78     16.83 o 
  -6   3  12       16.67       16.83     17.67 o 
  -5   3  12       75.35       72.39     20.20 o 
  -4   3  12      213.43      155.78     41.26 o 
  -3   3  12        6.61       11.78     11.78 o 
  -2   3  12       46.92       41.24     13.47 o 
  -1   3  12       31.54       31.14     18.52 o 
   0   3  12       16.70       22.72     12.62 o 
   1   3  12      140.44      167.55     23.58 o 
   2   3  12      310.48      336.94     24.43 o 
   3   3  12      156.84      154.92     17.68 o 
   4   3  12       86.68       91.75     22.73 o 
   5   3  12       32.79       21.88     15.99 o 
   6   3  12       39.05       45.45     26.93 o 
   7   3  12       16.13       13.47     22.72 o 
  -8   4  12        8.04        7.57     25.25 o 
  -7   4  12        3.26        2.52     21.88 o 
  -6   4  12       46.44       28.62     20.20 o 
  -5   4  12        0.78       -2.52     17.67 o 
  -4   4  12       24.30       15.15     17.67 o 
  -3   4  12      118.55      134.70     19.36 o 
  -2   4  12       68.08       85.02     27.78 o 
  -1   4  12       15.36       21.04     17.67 o 
   0   4  12      138.78      150.71     27.78 o 
   1   4  12       27.21       23.57     22.73 o 
   2   4  12       14.75        8.42     15.99 o 
   3   4  12       80.18       83.34     19.36 o 
   4   4  12      134.56      147.33     39.57 o 
   5   4  12        9.49        8.42     25.25 o 
   6   4  12        2.31       -1.68     21.04 o 
   7   4  12       46.88       42.93     21.04 o 
  -7   5  12       32.42       34.51     29.46 o 
  -6   5  12       44.39       18.52     21.88 o 
  -5   5  12       76.81       74.07     18.52 o 
  -4   5  12       79.75       52.19     31.15 o 
  -3   5  12       24.21       28.62     21.88 o 
  -2   5  12      441.81      464.26     49.71 o 
  -1   5  12        7.49       15.99     18.52 o 
   0   5  12       30.22       14.31     16.83 o 
   1   5  12       66.02       66.50     15.99 o 
   2   5  12       93.84       99.33     28.62 o 
   3   5  12        1.95       12.62     21.04 o 
   4   5  12      162.16      151.54     30.31 o 
   5   5  12       52.23       69.86     31.98 o 
   6   5  12       51.54       48.82     22.73 o 
   7   5  12       49.67       36.19     26.09 o 
  -7   6  12       25.95       -3.37     36.19 o 
  -6   6  12       80.24       63.97     38.72 o 
  -5   6  12       37.20       20.20     24.41 o 
  -4   6  12      267.22      279.58     55.58 o 
  -3   6  12       33.71       58.08     33.67 o 
  -2   6  12       42.87       54.71     27.78 o 
  -1   6  12      172.07      161.66     31.99 o 
   0   6  12       19.24       16.83     18.52 o 
   1   6  12        2.05       10.10     15.15 o 
   2   6  12        0.65       36.19     16.83 o 
   3   6  12       17.34       28.62     20.20 o 
   4   6  12      166.04      163.33     48.83 o 
   5   6  12       18.79        4.21     19.36 o 
   6   6  12      140.19      101.86     42.93 o 
  -7   7  12       11.08       16.83     35.35 o 
  -6   7  12        2.53        0.00     26.93 o 
  -5   7  12       52.24       49.66     27.78 o 
  -4   7  12        0.57       -9.26     22.72 o 
  -3   7  12       10.38      -27.77     27.77 o 
  -2   7  12       49.67       53.03     40.40 o 
  -1   7  12      121.59      138.91     26.10 o 
   0   7  12       29.56       36.19     23.57 o 
   1   7  12       34.43       26.09     18.52 o 
   2   7  12        0.11        5.05     18.52 o 
   3   7  12      153.96      196.16     50.51 o 
   4   7  12       15.57       11.78     25.25 o 
   5   7  12        0.04       -8.42     16.83 o 
   6   7  12        0.00        7.57     26.09 o 
  -6   8  12        2.46       17.67     30.30 o 
  -5   8  12       43.37       20.20     31.14 o 
  -3   8  12       45.49       26.09     42.93 o 
  -2   8  12      120.28      137.22     37.88 o 
  -1   8  12      102.80       94.28     31.99 o 
   0   8  12       75.37       84.18     29.46 o 
   1   8  12       30.81       28.62     24.41 o 
   2   8  12        6.31        7.57     15.99 o 
   3   8  12       30.11       23.57     16.83 o 
   4   8  12       10.34        9.26     16.83 o 
   5   8  12        7.51       -5.05     26.09 o 
  -5   9  12       21.16       26.09     33.67 o 
  -4   9  12       27.60       16.83     39.56 o 
  -3   9  12        0.91        7.57     51.34 o 
  -2   9  12        1.65       19.36     31.14 o 
  -1   9  12        2.72       21.88     29.46 o 
   0   9  12       58.75       79.96     26.93 o 
   1   9  12        3.67       15.15     27.77 o 
   2   9  12        0.21       -4.21     20.20 o 
   3   9  12        7.09        7.57     18.52 o 
   4   9  12        0.01        0.84     19.36 o 
  -4  10  12        3.65        5.89     52.18 o 
  -3  10  12        0.37       -5.05     67.33 o 
  -2  10  12        0.66        5.05     32.82 o 
  -1  10  12       20.52       29.46     25.25 o 
   0  10  12        8.18       -7.57     30.30 o 
   1  10  12        1.93        5.89     32.82 o 
   2  10  12        4.77       21.88     29.46 o 
   3  10  12        6.33       -5.05     37.03 o 
  -1  11  12        4.27       12.62     29.46 o 
   0  11  12        0.02      -12.62     35.35 o 
   1  11  12        0.08      -12.62     26.09 o 
  -7   0  13        0.04        5.05     17.67 o 
  -5   0  13      136.30      135.54     25.26 o 
  -3   0  13      501.05      466.91     40.45 o 
  -1   0  13       50.27       36.20     11.78 o 
   1   0  13       28.56       42.08     13.47 o 
   3   0  13      368.97      348.77     49.70 o 
   5   0  13      255.68      264.42     26.10 o 
   7   0  13        0.02       31.98     24.41 o 
  -8   1  13       18.77       23.57     37.03 o 
  -7   1  13       70.96       87.54     20.20 o 
  -6   1  13        0.12        1.68     24.41 o 
  -5   1  13       16.55        8.42     15.99 o 
  -4   1  13       29.05       50.50     13.47 o 
  -3   1  13        6.38       28.62      9.26 o 
  -2   1  13       10.19        9.26     11.78 o 
  -1   1  13      152.48      172.61     26.10 o 
   0   1  13       21.54       17.68      9.26 o 
   1   1  13       16.13       16.83     14.31 o 
   2   1  13       86.30       95.13     23.57 o 
   3   1  13       32.73       31.14     17.68 o 
   4   1  13        0.32        7.57     12.62 o 
   5   1  13       42.81       42.93     21.04 o 
   6   1  13        2.83       29.46     24.41 o 
   7   1  13       18.17       10.94     19.36 o 
  -8   2  13       45.59       37.88     21.04 o 
  -7   2  13       61.90       38.72     15.15 o 
  -6   2  13      113.71       99.33     20.20 o 
  -5   2  13      133.91       83.35     20.21 o 
  -4   2  13      279.03      314.99     78.33 o 
  -3   2  13        3.46        7.57      9.26 o 
  -2   2  13       19.18        8.42     10.10 o 
  -1   2  13       18.51       17.67      8.42 o 
   0   2  13      754.45      841.84     61.58 o 
   1   2  13       24.36       26.09      8.42 o 
   2   2  13      116.86      146.49     21.05 o 
   3   2  13        1.99      -10.10     22.72 o 
   4   2  13      128.44      135.54     30.31 o 
   5   2  13       30.29       20.20     20.20 o 
   6   2  13      291.35      281.26     48.00 o 
   7   2  13        2.16      -10.94     19.36 o 
  -8   3  13        1.28        6.73     20.20 o 
  -7   3  13       17.51       11.78     21.04 o 
  -6   3  13       77.40       75.76     26.94 o 
  -5   3  13      213.50      181.88     30.31 o 
  -4   3  13       35.54       15.99     29.46 o 
  -3   3  13        8.63        7.57      8.42 o 
  -2   3  13       57.84       51.35     15.15 o 
  -1   3  13       31.62       26.93     12.63 o 
   0   3  13        6.31       12.62     15.99 o 
   1   3  13      534.61      464.42     53.94 o 
   2   3  13      107.79      100.18     20.20 o 
   3   3  13       30.00       14.31     23.57 o 
   4   3  13       63.67       63.13     15.99 o 
   5   3  13      118.88      116.17     28.62 o 
   6   3  13        1.02       16.83     25.25 o 
   7   3  13        0.63       -5.05     25.25 o 
  -8   4  13        4.43       -4.21     26.09 o 
  -7   4  13        2.54        0.84     21.88 o 
  -6   4  13        0.35       -0.84     16.83 o 
  -5   4  13       21.38       10.94     22.72 o 
  -4   4  13        0.22        0.00     15.99 o 
  -3   4  13        0.17       -1.68      9.26 o 
  -2   4  13        0.05      -13.47     15.15 o 
  -1   4  13        0.34       -1.68     15.99 o 
   0   4  13        4.61        3.37     11.78 o 
   1   4  13        1.21        4.21     10.10 o 
   2   4  13      126.00      111.97     21.89 o 
   3   4  13       10.40       17.67     16.83 o 
   4   4  13        1.03       -5.89     20.20 o 
   5   4  13       41.13       23.57     18.52 o 
   6   4  13       79.88       76.60     27.78 o 
   7   4  13        0.00        7.57     24.41 o 
  -7   5  13       26.38       17.67     33.67 o 
  -6   5  13       22.09       23.57     21.04 o 
  -5   5  13       32.89       18.52     41.24 o 
  -4   5  13        5.80       40.40     39.56 o 
  -3   5  13      103.33       85.87     23.57 o 
  -2   5  13       18.14       39.56     19.36 o 
  -1   5  13       94.81       93.44     19.36 o 
   0   5  13       18.04       20.20     15.15 o 
   1   5  13      129.04      111.97     26.10 o 
   2   5  13       23.24       41.24     19.36 o 
   3   5  13       41.59       33.67     20.20 o 
   4   5  13        4.05       15.99     18.52 o 
   5   5  13      164.20      149.86     28.62 o 
   6   5  13        3.17       -3.37     24.41 o 
  -7   6  13       20.49       38.72     31.14 o 
  -6   6  13        0.51       18.52     25.25 o 
  -5   6  13        0.12      -13.47     32.82 o 
  -4   6  13      116.63      170.89     34.51 o 
  -3   6  13       12.94        6.73     23.57 o 
  -2   6  13      213.40      282.92     41.26 o 
  -1   6  13       19.08       21.04     21.88 o 
   0   6  13      331.71      245.10     89.28 o 
   1   6  13        0.91        4.21     20.20 o 
   2   6  13      261.25      238.32     25.26 o 
   3   6  13       66.61       58.92     29.46 o 
   4   6  13      107.86       93.44     26.94 o 
   5   6  13        6.21        5.05     18.52 o 
   6   6  13        1.86        0.84     21.04 o 
  -6   7  13        6.02        4.21     35.35 o 
  -5   7  13       14.40        9.26     82.48 o 
  -4   7  13       10.35       47.13     40.40 o 
  -3   7  13       15.69        4.21     40.40 o 
  -2   7  13       34.67       24.41     31.98 o 
  -1   7  13       89.64      109.43     24.41 o 
   0   7  13        0.25        0.00     21.04 o 
   1   7  13       56.76       48.82     33.67 o 
   2   7  13        0.04        0.84     18.52 o 
   3   7  13       21.87       27.77     23.57 o 
   4   7  13       16.72       13.47     21.04 o 
   5   7  13       13.23       23.57     23.57 o 
  -6   8  13       14.98       52.18     41.24 o 
  -5   8  13        0.03        5.89     29.46 o 
  -4   8  13       60.43       86.70     31.99 o 
  -3   8  13       22.05       -1.68     29.46 o 
  -2   8  13        0.34       -8.42     34.51 o 
  -1   8  13       61.86       63.97     24.41 o 
   0   8  13       20.75       23.57     20.20 o 
   1   8  13       44.50       40.40     26.09 o 
   2   8  13      116.43       74.08     35.36 o 
   3   8  13        1.12       -4.21     28.61 o 
   4   8  13      147.00      109.44     37.88 o 
   5   8  13        2.60        3.37     23.57 o 
  -5   9  13       26.85       37.87     38.72 o 
  -4   9  13        5.79       15.15     28.62 o 
  -3   9  13        0.13       -2.52     50.50 o 
  -2   9  13       14.66       14.31     37.03 o 
  -1   9  13       39.70       50.50     35.35 o 
   0   9  13       36.82       53.03     32.83 o 
   1   9  13        1.60        0.84     31.98 o 
   2   9  13        2.02        2.52     21.88 o 
   3   9  13       22.68       15.15     21.04 o 
   4   9  13        5.52        5.89     16.83 o 
  -3  10  13        4.94       -9.26     39.56 o 
  -2  10  13        0.98       -5.05     31.14 o 
  -1  10  13       93.71       85.02     30.30 o 
   0  10  13        0.32        2.52     21.04 o 
   1  10  13       25.13       17.67     28.62 o 
   2  10  13        3.97        5.89     33.66 o 
  -8   0  14        0.59       -5.89     26.93 o 
  -6   0  14        4.55       -4.21     21.88 o 
  -4   0  14      270.13      235.81     32.85 o 
  -2   0  14      246.66      273.72     18.53 o 
   0   0  14        0.58       -0.84     19.36 o 
   2   0  14       79.63       98.49     18.52 o 
   4   0  14        9.74       -2.52     15.99 o 
   6   0  14      206.14      217.22     42.94 o 
  -8   1  14       49.58       29.46     26.93 o 
  -7   1  14        2.59        1.68     19.36 o 
  -6   1  14      188.33      171.76     26.94 o 
  -5   1  14      127.50      121.23     21.89 o 
  -4   1  14       10.98       10.10     13.47 o 
  -3   1  14       29.63       29.46     12.63 o 
  -2   1  14        3.83       -3.37     11.78 o 
  -1   1  14      894.50      875.02     47.25 o 
   0   1  14       79.53       92.60     14.31 o 
   1   1  14      383.94      401.04     43.81 o 
   2   1  14       37.55       26.93     15.99 o 
   3   1  14       60.68       72.39     22.73 o 
   4   1  14      112.96      119.54     32.83 o 
   5   1  14       67.19       48.82     25.25 o 
   6   1  14       14.33       21.04     21.04 o 
   7   1  14       35.85       21.88     24.41 o 
  -8   2  14        5.31        5.05     24.41 o 
  -7   2  14        0.57        4.21     15.15 o 
  -6   2  14       40.33       38.72     15.15 o 
  -5   2  14        2.43        6.73     15.99 o 
  -4   2  14        0.07        2.52     10.10 o 
  -3   2  14        0.66        0.84     14.31 o 
  -2   2  14       93.61      102.70     11.79 o 
  -1   2  14       14.17       12.62     10.94 o 
   0   2  14      203.77      180.21     26.11 o 
   1   2  14        5.46        0.00     10.94 o 
   2   2  14      133.09      138.91     22.73 o 
   3   2  14        7.15        9.26     13.47 o 
   4   2  14        5.72       12.62     15.15 o 
   5   2  14       20.36       21.88     21.88 o 
   6   2  14        9.86       -1.68     24.41 o 
   7   2  14       14.98        4.21     27.77 o 
  -8   3  14       33.77       26.93     32.82 o 
  -7   3  14        0.02        1.68     15.15 o 
  -6   3  14        8.10        8.42     18.52 o 
  -5   3  14        0.22       -3.37     21.88 o 
  -4   3  14      315.72      261.94     60.64 o 
  -3   3  14        0.28        0.00      7.57 o 
  -2   3  14        1.20        6.73     15.15 o 
  -1   3  14        6.57        4.21     11.78 o 
   0   3  14       90.16       82.50     30.31 o 
   1   3  14       23.50       26.09     12.63 o 
   2   3  14       28.33       23.57     18.52 o 
   3   3  14        9.39       14.31     17.67 o 
   4   3  14       66.09       60.61     24.41 o 
   5   3  14       33.09       35.35     20.20 o 
   6   3  14       72.80       63.97     33.67 o 
   7   3  14       29.91       29.46     27.77 o 
  -7   4  14       13.53        6.73     21.88 o 
  -6   4  14       37.19       24.41     22.73 o 
  -5   4  14        0.00        0.00     17.67 o 
  -4   4  14      118.46       80.82     33.67 o 
  -3   4  14       13.53        8.42     14.31 o 
  -2   4  14       58.05       87.54     23.57 o 
  -1   4  14        3.90       10.94     10.94 o 
   0   4  14      151.51      111.98     36.20 o 
   1   4  14        3.84        9.26     10.10 o 
   2   4  14      123.71      137.22     16.84 o 
   3   4  14        4.89        8.42     24.41 o 
   4   4  14      201.17      190.29     40.41 o 
   5   4  14        0.00      -10.10     24.41 o 
   6   4  14        3.05      -19.36     29.46 o 
  -7   5  14       53.26       37.88     29.46 o 
  -6   5  14       15.86       12.62     26.09 o 
  -5   5  14       23.20       14.31     16.83 o 
  -4   5  14       85.04       88.39     22.73 o 
  -3   5  14       41.88       45.45     25.25 o 
  -2   5  14       11.98       19.36     23.57 o 
  -1   5  14      170.28      175.13     29.47 o 
   0   5  14       90.75       95.12     16.84 o 
   1   5  14       91.01       64.82     16.84 o 
   2   5  14        3.48        5.05     16.83 o 
   3   5  14        9.43       42.08     15.15 o 
   4   5  14       28.89       28.62     24.41 o 
   5   5  14       11.40       14.31     31.98 o 
   6   5  14        5.41       14.31     21.88 o 
  -7   6  14        0.01        6.73     30.30 o 
  -6   6  14       35.73       36.19     26.93 o 
  -5   6  14        0.09       21.04     43.76 o 
  -4   6  14       31.87       21.88     33.67 o 
  -3   6  14      116.93      142.27     40.41 o 
  -2   6  14       40.36       41.24     20.20 o 
  -1   6  14      292.94      273.71     42.95 o 
   0   6  14       37.93       21.04     28.62 o 
   1   6  14      133.55       83.34     26.10 o 
   2   6  14        0.01        2.52     16.83 o 
   3   6  14       39.16       46.29     19.36 o 
   4   6  14       12.78       21.88     21.88 o 
   5   6  14        0.76       -8.42     22.72 o 
   6   6  14       47.39       37.88     24.41 o 
  -6   7  14        2.57       10.94     41.24 o 
  -5   7  14        0.18      -10.94     28.61 o 
  -4   7  14       99.87      138.89     37.04 o 
  -3   7  14       17.46        5.89     38.72 o 
  -2   7  14       12.20       10.94     24.41 o 
  -1   7  14        0.41       12.62     33.66 o 
   0   7  14       30.78       42.93     24.41 o 
   1   7  14        8.73        5.05     22.72 o 
   2   7  14      309.96      229.07     43.79 o 
   3   7  14        1.83        1.68     21.88 o 
   4   7  14        9.52       12.62     22.72 o 
   5   7  14        8.55        1.68     29.46 o 
  -5   8  14       10.36        5.89     97.63 o 
  -4   8  14       35.00       14.31     28.62 o 
  -3   8  14       20.94       40.40     27.77 o 
  -2   8  14        1.22       31.14     29.46 o 
  -1   8  14        5.53        1.68     26.93 o 
   0   8  14      112.31      120.38     31.99 o 
   1   8  14       14.48       -0.84     32.82 o 
   2   8  14       24.07        5.89     26.09 o 
   3   8  14        0.59       -2.52     28.61 o 
   4   8  14       36.56       33.67     26.09 o 
  -4   9  14        0.48       -2.52     34.51 o 
  -3   9  14       27.04       26.09     25.25 o 
  -2   9  14       12.56       15.15     27.77 o 
  -1   9  14        1.10      -10.94     30.30 o 
   0   9  14       35.03       39.56     28.62 o 
   1   9  14        3.31       10.10     27.77 o 
   2   9  14        0.06       -0.84     22.72 o 
   3   9  14       67.29       56.40     35.35 o 
  -3  10  14       11.94       12.62     31.98 o 
  -2  10  14       21.76      -10.10     26.93 o 
  -1  10  14        0.02       -7.57     25.25 o 
   0  10  14        8.89        0.84     40.40 o 
   1  10  14       20.51       23.57     34.51 o 
   2  10  14        4.66        8.42     26.09 o 
  -7   0  15       69.80       63.13     22.73 o 
  -5   0  15       13.33        0.84     15.15 o 
  -3   0  15       54.11       21.04     30.30 o 
  -1   0  15      756.71      788.55     36.26 o 
   1   0  15       20.87       26.09     15.99 o 
   3   0  15       22.35       24.41     21.04 o 
   5   0  15      478.55      465.87     21.90 o 
   7   0  15      126.57      123.75     39.56 o 
  -8   1  15        6.06        7.57     18.52 o 
  -7   1  15        6.22       -2.52     20.20 o 
  -6   1  15      156.17      164.17     36.20 o 
  -5   1  15       54.38       46.29     17.68 o 
  -4   1  15        0.00        0.00     10.94 o 
  -3   1  15       38.41       22.73     14.31 o 
  -2   1  15       42.80       45.45     13.47 o 
  -1   1  15        0.45       11.78     12.62 o 
   0   1  15       15.41       13.47      9.26 o 
   1   1  15       94.60       82.50     18.52 o 
   2   1  15       11.32       14.31     13.47 o 
   3   1  15        7.79        1.68     15.15 o 
   4   1  15       51.73       46.29     15.99 o 
   5   1  15       10.52       -0.84     16.83 o 
   6   1  15       19.07       11.78     24.41 o 
   7   1  15       23.54       40.40     31.98 o 
  -8   2  15       10.74       11.78     22.72 o 
  -7   2  15        2.71        1.68     14.31 o 
  -6   2  15      148.37      130.49     35.36 o 
  -5   2  15       27.31       14.31     20.20 o 
  -4   2  15       18.38       17.67     15.15 o 
  -3   2  15       56.51       40.40     12.63 o 
  -2   2  15       34.66       57.23     27.78 o 
  -1   2  15        7.25        4.21      8.42 o 
   0   2  15      301.00      247.63     33.69 o 
   1   2  15        0.03       -3.37     11.78 o 
   2   2  15       55.46       80.81     26.09 o 
   3   2  15        4.90       10.10     17.67 o 
   4   2  15       88.50       70.71     26.10 o 
   5   2  15       27.96       24.41     15.99 o 
   6   2  15      325.97      284.64     70.74 o 
   7   2  15        9.55       10.94     27.77 o 
  -7   3  15       31.44       17.67     21.04 o 
  -6   3  15       15.98       10.10     15.99 o 
  -5   3  15      117.31       93.44     26.94 o 
  -4   3  15       56.73       32.83     15.15 o 
  -3   3  15        6.75        6.73     12.62 o 
  -2   3  15       17.33       20.20     11.78 o 
  -1   3  15      114.96      109.44     22.73 o 
   0   3  15      106.39      117.86     18.52 o 
   1   3  15       16.23       19.36     15.15 o 
   2   3  15        1.64        3.37     14.31 o 
   3   3  15       89.04      101.01     26.94 o 
   4   3  15       91.79       82.49     22.73 o 
   5   3  15        7.93       -0.84     21.04 o 
   6   3  15       36.17       33.67     35.35 o 
  -7   4  15        6.62        5.05     25.25 o 
  -6   4  15       13.64       12.62     15.15 o 
  -5   4  15       44.87       21.88     22.73 o 
  -4   4  15        3.34        1.68     22.72 o 
  -3   4  15        5.99        3.37     11.78 o 
  -2   4  15        4.20       29.46     14.31 o 
  -1   4  15      202.64      166.72     53.89 o 
   0   4  15       14.46        7.57     10.94 o 
   1   4  15       27.57       18.52     12.63 o 
   2   4  15       23.83       29.46     15.15 o 
   3   4  15        3.54       -0.84     24.41 o 
   4   4  15        4.99       11.78     18.52 o 
   5   4  15       20.79       12.62     23.57 o 
   6   4  15        6.07        9.26     23.57 o 
  -7   5  15        1.24        5.89     30.30 o 
  -6   5  15        2.17        5.05     29.46 o 
  -5   5  15        0.08       -7.57     34.51 o 
  -3   5  15        6.44       15.99     26.93 o 
  -2   5  15        1.45        5.89     21.88 o 
  -1   5  15       29.77       27.78     27.78 o 
   0   5  15      171.92      146.50     46.31 o 
   1   5  15       37.74       32.83     10.94 o 
   2   5  15        3.76        2.52     16.83 o 
   3   5  15       54.99       60.60     30.30 o 
   4   5  15       63.57       59.76     23.57 o 
   5   5  15       21.30       21.88     21.04 o 
   6   5  15       18.77       38.72     22.72 o 
  -6   6  15        0.18      -19.36     59.75 o 
  -5   6  15       22.04       23.57     26.93 o 
  -4   6  15       87.34       92.59     23.57 o 
  -3   6  15       79.04       99.33     26.09 o 
  -2   6  15        0.86       -4.21     39.56 o 
  -1   6  15       11.88       21.88     24.41 o 
   0   6  15      435.25      314.22    115.41 o 
   1   6  15       45.49       33.67     18.52 o 
   2   6  15       19.65       21.04     12.62 o 
   3   6  15       39.50       41.24     16.83 o 
   4   6  15      154.20      116.18     32.83 o 
   5   6  15        0.95        5.89     33.66 o 
  -6   7  15        0.04       34.51     65.65 o 
  -5   7  15        6.60       11.78     28.62 o 
  -4   7  15       31.09       18.52     29.46 o 
  -3   7  15        1.58      -13.47     26.93 o 
  -2   7  15       81.48      106.90     26.94 o 
  -1   7  15       25.84       26.93     26.09 o 
   0   7  15       11.23       17.67     26.93 o 
   1   7  15        2.77        5.05     19.36 o 
   2   7  15        0.35        0.00     16.83 o 
   3   7  15        7.82        5.05     21.04 o 
   4   7  15       14.05        5.89     20.20 o 
   5   7  15        0.12        5.05     25.25 o 
  -5   8  15        6.61       18.52     36.19 o 
  -4   8  15        0.00      -10.10     50.50 o 
  -3   8  15        5.35       15.15     31.14 o 
  -2   8  15       14.52       20.20     24.41 o 
  -1   8  15       90.70       99.33     29.46 o 
   0   8  15       39.74       37.03     30.30 o 
   1   8  15      147.27      133.01     33.67 o 
   2   8  15        0.00       -5.89     39.56 o 
   3   8  15        8.52        3.37     23.57 o 
   4   8  15        2.12       -6.73     25.25 o 
  -4   9  15        8.28       30.30     37.87 o 
  -3   9  15        6.61       15.15     31.98 o 
  -2   9  15        0.75      -12.62     27.77 o 
  -1   9  15       39.63       39.56     41.24 o 
   0   9  15        3.88       -4.21     28.62 o 
   1   9  15       16.94       12.62     33.67 o 
   2   9  15        0.93        8.42     27.77 o 
   3   9  15        2.00        4.21     25.25 o 
  -2  10  15       16.24       10.10     40.40 o 
  -1  10  15       18.72       26.09     39.56 o 
   0  10  15        0.05        2.52     27.77 o 
   1  10  15        0.73       20.20     36.19 o 
  -8   0  16        4.24       14.31     18.52 o 
  -6   0  16        7.52        5.89     15.99 o 
  -4   0  16      156.64      133.02     24.42 o 
  -2   0  16       53.74       63.97     19.36 o 
   0   0  16      472.00      416.27     27.81 o 
   2   0  16       55.30       45.45     15.15 o 
   4   0  16      386.67      459.06     43.80 o 
   6   0  16       56.51       43.77     24.41 o 
  -7   1  16        1.69        3.37     23.57 o 
  -6   1  16      177.31      197.01     37.89 o 
  -5   1  16       73.83       65.66     30.30 o 
  -4   1  16       66.46       73.23     16.83 o 
  -3   1  16       78.63       60.61     16.84 o 
  -2   1  16       33.75       15.99     17.68 o 
  -1   1  16      161.65      143.98     19.37 o 
   0   1  16      236.36      195.37     26.95 o 
   1   1  16        2.15        6.73     14.31 o 
   2   1  16        9.60       10.10     21.04 o 
   3   1  16       52.38       56.39     26.09 o 
   4   1  16       50.75       70.70     21.88 o 
   5   1  16       29.67       36.19     21.88 o 
   6   1  16      124.37      106.07     33.67 o 
  -7   2  16       18.15       19.36     21.88 o 
  -6   2  16       16.52       33.67     21.04 o 
  -5   2  16       10.85        5.89     18.52 o 
  -4   2  16       42.91       24.41     20.20 o 
  -3   2  16        6.90        5.89     11.78 o 
  -2   2  16        9.96        5.89     10.10 o 
  -1   2  16       68.70       62.29     21.04 o 
   0   2  16        2.50        1.68     11.78 o 
   1   2  16      233.55      256.00     20.21 o 
   2   2  16      161.09      179.33     22.73 o 
   3   2  16       37.13       26.09     20.20 o 
   4   2  16       51.25       53.87     25.25 o 
   5   2  16       10.67       31.14     26.09 o 
   6   2  16        0.78       -9.26     30.30 o 
  -7   3  16       31.50       23.57     27.77 o 
  -6   3  16       13.54       29.46     30.30 o 
  -5   3  16        1.44        6.73     19.36 o 
  -4   3  16       22.16       10.10     11.78 o 
  -3   3  16        4.03        2.52     12.62 o 
  -2   3  16       38.59       37.88     20.20 o 
  -1   3  16       73.07       79.97     20.20 o 
   0   3  16      670.81      633.93     58.17 o 
   1   3  16        1.96        3.37     16.83 o 
   2   3  16        9.58        1.68     22.72 o 
   3   3  16        9.78        5.05     23.57 o 
   4   3  16       10.01        7.57     34.51 o 
   5   3  16        5.77       -6.73     25.25 o 
   6   3  16        0.08       -2.52     31.98 o 
  -7   4  16        1.96       -0.84     27.77 o 
  -6   4  16       62.01       47.98     37.88 o 
  -5   4  16        0.06       -5.05     26.93 o 
  -4   4  16        0.15        2.52     18.52 o 
  -3   4  16        0.12       -1.68     10.10 o 
  -2   4  16      103.03      119.54     26.94 o 
  -1   4  16        7.01        0.84     13.47 o 
   0   4  16       13.37       11.78     15.99 o 
   1   4  16        3.98       10.94     13.47 o 
   2   4  16        0.02        5.05     14.31 o 
   3   4  16       28.10       31.14     25.25 o 
   4   4  16      101.85       92.60     26.94 o 
   5   4  16       21.64       26.09     26.09 o 
   6   4  16       12.29       11.78     27.77 o 
  -6   5  16       69.60       58.92     47.14 o 
  -5   5  16        0.54        9.26     28.61 o 
  -4   5  16        0.40        1.68     23.57 o 
  -3   5  16       40.06       49.66     24.41 o 
  -2   5  16       84.67       98.49     19.36 o 
  -1   5  16        9.79        5.89     26.09 o 
   0   5  16       31.75       84.17     38.72 o 
   1   5  16       25.82       11.78     15.15 o 
   2   5  16      135.49      117.02     28.62 o 
   3   5  16      126.53      105.23     21.89 o 
   4   5  16        1.95        1.68     31.14 o 
   5   5  16        1.05        6.73     21.04 o 
  -6   6  16        7.55       17.67     28.62 o 
  -5   6  16        6.64       31.98     31.14 o 
  -4   6  16       11.02       16.83     47.13 o 
  -3   6  16        4.96       -3.37     43.76 o 
  -2   6  16       37.55       61.44     29.46 o 
  -1   6  16       69.44       63.13     28.62 o 
   0   6  16       12.53       59.76     41.24 o 
   1   6  16       50.20       74.91     26.93 o 
   2   6  16        0.02        6.73     14.31 o 
   3   6  16        0.21       14.31     23.57 o 
   4   6  16       36.49       13.47     21.04 o 
   5   6  16        0.16       -4.21     20.20 o 
  -5   7  16        0.24        0.00     37.03 o 
  -4   7  16       32.60       10.10     47.97 o 
  -3   7  16        3.22       21.88     32.82 o 
  -2   7  16       13.26       18.52     26.93 o 
  -1   7  16        1.67       -0.84     23.57 o 
   0   7  16        9.45       28.62     26.09 o 
   1   7  16        1.65       -0.84     21.04 o 
   2   7  16       49.03       40.40     21.88 o 
   3   7  16        5.61        8.42     21.04 o 
   4   7  16        0.01        8.42     24.41 o 
  -4   8  16       13.43      -13.47     34.51 o 
  -3   8  16       30.00       33.67     32.82 o 
  -2   8  16        1.95       13.47     36.19 o 
  -1   8  16        4.08       -9.26     35.35 o 
   0   8  16       57.68       26.93     42.09 o 
   1   8  16       10.12        3.37     40.40 o 
   2   8  16       15.50       21.88     26.09 o 
   3   8  16       19.31       21.04     23.57 o 
  -3   9  16        7.83        1.68     37.87 o 
  -2   9  16       14.40       -3.37     32.82 o 
  -1   9  16       10.18        4.21     35.35 o 
   0   9  16       14.14       13.47     27.77 o 
   1   9  16        0.05       15.15     27.77 o 
   2   9  16        2.33      -15.15     33.66 o 
  -7   0  17       67.78       74.07     23.57 o 
  -5   0  17       64.75       77.44     18.52 o 
  -3   0  17       12.67       16.83     13.47 o 
  -1   0  17        2.39        7.57     16.83 o 
   1   0  17       22.52       17.67     15.15 o 
   3   0  17       38.97       42.93     21.04 o 
   5   0  17       63.54       53.03     18.52 o 
  -7   1  17        0.02       -0.84     21.88 o 
  -6   1  17       13.13       11.78     24.41 o 
  -5   1  17       51.20       53.87     19.36 o 
  -4   1  17       38.69       19.36     21.04 o 
  -3   1  17        0.04       -2.52     14.31 o 
  -2   1  17      141.21      128.81     16.84 o 
  -1   1  17      284.56      270.35     32.85 o 
   0   1  17      175.32      175.13     32.84 o 
   1   1  17       52.10       57.24     17.68 o 
   2   1  17        2.60       12.62     21.04 o 
   3   1  17        0.00       -6.73     21.88 o 
   4   1  17       20.62       27.77     33.67 o 
   5   1  17        6.69       14.31     28.62 o 
   6   1  17        7.90       11.78     35.35 o 
  -7   2  17        0.26        2.52     26.09 o 
  -6   2  17        0.04        5.89     21.04 o 
  -5   2  17       24.83       16.83     19.36 o 
  -4   2  17       24.14       25.25     15.99 o 
  -3   2  17        0.28        0.00     10.94 o 
  -2   2  17       27.20       21.04     21.88 o 
  -1   2  17      430.42      423.77     55.60 o 
   0   2  17      136.39      151.54     16.84 o 
   1   2  17      256.02      277.06     21.05 o 
   2   2  17       39.18       31.98     26.93 o 
   3   2  17        3.32        1.68     21.88 o 
   4   2  17       65.41       54.71     22.73 o 
   5   2  17        0.93       -4.21     32.82 o 
   6   2  17       11.65        3.37     24.41 o 
  -7   3  17        1.47       -1.68     47.97 o 
  -6   3  17        3.36       -5.89     20.20 o 
  -5   3  17        6.91        7.57     10.94 o 
  -4   3  17        0.51        5.05     13.47 o 
  -3   3  17       37.54       21.88     13.47 o 
  -2   3  17       41.73       35.35     15.99 o 
  -1   3  17        0.25        2.52     14.31 o 
   0   3  17       28.51       24.41     11.78 o 
   1   3  17      142.70      137.23     13.47 o 
   2   3  17        0.17       -4.21     21.04 o 
   3   3  17       81.60       58.08     22.73 o 
   4   3  17       98.94       95.96     31.15 o 
   5   3  17       31.09       46.29     35.35 o 
   6   3  17       10.97       12.62     31.14 o 
  -7   4  17        2.69        3.37     58.07 o 
  -6   4  17        0.14       -7.57     46.29 o 
  -5   4  17       42.29       58.92     22.73 o 
  -4   4  17      109.82      125.43     24.41 o 
  -3   4  17       20.20       10.10     19.36 o 
  -2   4  17       67.35       45.45     31.14 o 
  -1   4  17      210.32      163.35     53.89 o 
   0   4  17        0.61        2.52     18.52 o 
   1   4  17       11.18       21.04     24.41 o 
   2   4  17       87.38       67.34     21.04 o 
   3   4  17       34.20       21.88     25.25 o 
   4   4  17      117.53      104.38     26.10 o 
   5   4  17        0.00        4.21     25.25 o 
  -6   5  17       13.39        5.05     26.93 o 
  -5   5  17        2.17      -29.46     41.24 o 
  -4   5  17       16.36       19.36     38.72 o 
  -3   5  17      119.34       90.92     26.10 o 
  -2   5  17       85.78       85.02     36.20 o 
  -1   5  17       13.00        2.52     18.52 o 
   0   5  17       10.93       23.57     21.88 o 
   1   5  17       18.60       17.67     23.57 o 
   2   5  17      135.75      122.07     31.15 o 
   3   5  17       29.14       15.99     17.67 o 
   4   5  17       14.10       26.09     19.36 o 
   5   5  17       56.44       46.29     41.24 o 
  -6   6  17       20.25       30.30     28.62 o 
  -5   6  17       44.59       26.93     30.30 o 
  -4   6  17        5.76       13.47     26.09 o 
  -3   6  17        8.71        4.21     22.72 o 
  -2   6  17       35.50       31.98     21.88 o 
  -1   6  17       27.79       23.57     22.72 o 
   0   6  17       28.29       46.29     25.25 o 
   1   6  17       58.35       32.83     24.41 o 
   2   6  17        0.07       -4.21     21.04 o 
   3   6  17        6.20        7.57     21.04 o 
   4   6  17        0.05       -5.89     20.20 o 
  -5   7  17       22.61      -19.36     37.87 o 
  -4   7  17       22.53       18.52     29.46 o 
  -3   7  17       11.88      -10.94     33.67 o 
  -2   7  17       65.43       91.75     23.57 o 
  -1   7  17       46.32       36.19     27.78 o 
   0   7  17       10.22        4.21     21.88 o 
   1   7  17        1.59        1.68     25.25 o 
   2   7  17        0.32        2.52     29.46 o 
   3   7  17       17.53        5.05     25.25 o 
   4   7  17       16.45        6.73     21.88 o 
  -4   8  17        3.47       -9.26     57.23 o 
  -3   8  17       10.49       37.03     34.51 o 
  -2   8  17        0.45        3.37     22.72 o 
  -1   8  17        2.40      -29.46     39.56 o 
   0   8  17        1.12       -5.05     26.93 o 
   1   8  17        9.78       26.09     31.14 o 
   2   8  17        5.77      -17.67     24.41 o 
   3   8  17        4.44        4.21     20.20 o 
  -2   9  17        4.27      -22.72     33.66 o 
  -1   9  17        0.17        0.00     29.46 o 
   0   9  17        1.54       24.41     30.30 o 
   1   9  17        0.00        0.84     38.71 o 
  -6   0  18        7.27        6.73     17.67 o 
  -4   0  18       80.26       29.46     21.89 o 
  -2   0  18       76.71       58.08     18.52 o 
   0   0  18        4.29       16.83     15.99 o 
   2   0  18      158.79      175.96     28.62 o 
   4   0  18      114.71      107.75     37.88 o 
   6   0  18        2.42       15.99     30.30 o 
  -7   1  18        0.53        1.68     18.52 o 
  -6   1  18       20.58       21.04     20.20 o 
  -5   1  18        0.24        0.00     16.83 o 
  -4   1  18       30.84       24.41     16.83 o 
  -3   1  18       32.85       30.30     14.31 o 
  -2   1  18       70.87       53.03     21.04 o 
  -1   1  18        0.14        6.73     12.62 o 
   0   1  18        1.10       -3.37     13.47 o 
   1   1  18       55.53       58.08     17.68 o 
   2   1  18        3.89       15.99     21.88 o 
   3   1  18       14.14        1.68     16.83 o 
   4   1  18        1.71       12.62     15.99 o 
   5   1  18      121.35       90.07     31.15 o 
   6   1  18        1.02       15.99     33.66 o 
  -7   2  18        1.93        1.68     20.20 o 
  -6   2  18        0.93       -5.05     19.36 o 
  -5   2  18       63.76       31.99     26.94 o 
  -4   2  18        8.88        8.42     17.67 o 
  -3   2  18       15.90       17.67     15.15 o 
  -2   2  18       12.62       17.67     14.31 o 
  -1   2  18       57.60       43.77     20.20 o 
   0   2  18       79.96       78.28     31.15 o 
   1   2  18      101.82       67.34     21.05 o 
   2   2  18       27.06       15.15     22.72 o 
   3   2  18       12.92       15.99     17.67 o 
   4   2  18        0.09       -6.73     23.57 o 
   5   2  18       29.36       14.31     24.41 o 
   6   2  18        2.51        3.37     32.82 o 
  -6   3  18       32.54       15.15     28.62 o 
  -5   3  18       12.80        6.73     21.04 o 
  -4   3  18        0.45        1.68     10.10 o 
  -3   3  18       10.41        1.68     20.20 o 
  -2   3  18        5.57        4.21     19.36 o 
  -1   3  18       15.37       15.15     16.83 o 
   0   3  18      117.77       83.34     16.84 o 
   1   3  18        6.28       10.10     13.47 o 
   2   3  18        2.73        6.73     14.31 o 
   3   3  18        3.91        0.00     15.15 o 
   4   3  18        0.02        2.52     21.04 o 
   5   3  18        1.55        6.73     22.72 o 
  -6   4  18        2.69       -5.05     26.93 o 
  -5   4  18        0.39       26.93     21.88 o 
  -4   4  18        1.99        8.42     24.41 o 
  -3   4  18       14.58        6.73     15.15 o 
  -2   4  18       39.15       36.19     22.73 o 
  -1   4  18       33.08       40.40     21.04 o 
   0   4  18        2.19        5.89     14.31 o 
   1   4  18       11.06       15.15     25.25 o 
   2   4  18        0.10       -2.52     19.36 o 
   3   4  18       25.29       11.78     21.88 o 
   4   4  18       20.23       16.83     21.88 o 
   5   4  18        1.10        6.73     25.25 o 
  -6   5  18       43.13       47.13     31.98 o 
  -5   5  18        9.21       19.36     26.93 o 
  -4   5  18       61.15       70.70     30.30 o 
  -3   5  18        0.10       11.78     20.20 o 
  -2   5  18        0.25       -8.42     26.09 o 
  -1   5  18       29.53       15.99     13.47 o 
   0   5  18       13.89       14.31     18.52 o 
   1   5  18        0.12       -1.68     13.47 o 
   2   5  18        2.04        5.89     15.99 o 
   3   5  18        7.99        7.57     16.83 o 
   4   5  18       14.48       18.52     35.35 o 
   5   5  18        0.01        6.73     21.88 o 
  -5   6  18        0.03        7.57     32.82 o 
  -4   6  18        9.85       10.94     25.25 o 
  -3   6  18        3.47        9.26     27.77 o 
  -2   6  18        9.60        2.52     42.92 o 
  -1   6  18        7.71        2.52     26.93 o 
   0   6  18       10.95       12.62     27.77 o 
   1   6  18        1.94       -0.84     14.31 o 
   2   6  18        4.37        6.73     23.57 o 
   3   6  18        0.07        1.68     23.57 o 
   4   6  18       10.12        7.57     31.14 o 
  -4   7  18        0.00      -18.52     55.55 o 
  -3   7  18        1.39        6.73     36.19 o 
  -2   7  18        7.92       22.72     37.03 o 
  -1   7  18       11.98       15.15     25.25 o 
   0   7  18       25.32       24.41     23.57 o 
   1   7  18       20.59       14.31     23.57 o 
   2   7  18        5.32       -5.05     27.77 o 
   3   7  18        0.08       -4.21     18.52 o 
  -3   8  18        0.90        6.73     34.51 o 
  -2   8  18        1.03      -23.57     24.41 o 
  -1   8  18        9.68       12.62     26.93 o 
   0   8  18       10.92        9.26     23.57 o 
   1   8  18       13.03       -2.52     23.57 o 
   2   8  18        0.46      -10.10     31.14 o 
  -7   0  19       11.92        5.89     19.36 o 
  -5   0  19        3.83       -0.84     34.51 o 
  -3   0  19        4.53        5.89     20.20 o 
  -1   0  19       12.52       28.62     15.15 o 
   1   0  19       15.69       10.94     21.04 o 
   3   0  19        0.00        2.52     26.93 o 
   5   0  19        5.19        1.68     23.57 o 
  -6   1  19        1.54       -4.21     21.88 o 
  -5   1  19       19.42        5.89     16.83 o 
  -4   1  19       54.79       31.14     15.99 o 
  -3   1  19       40.71       26.09     17.68 o 
  -2   1  19       23.03       23.57     13.47 o 
  -1   1  19        1.06       -8.42     19.36 o 
   0   1  19      145.88      117.86     20.21 o 
   1   1  19        0.28       -2.52     15.15 o 
   2   1  19       28.36       55.55     15.15 o 
   3   1  19       19.18       29.46     28.62 o 
   4   1  19        2.58        0.84     30.30 o 
   5   1  19        5.24        5.89     24.41 o 
  -6   2  19       10.69        7.57     17.67 o 
  -5   2  19       12.25        6.73     13.47 o 
  -4   2  19        0.01        7.57     19.36 o 
  -3   2  19        6.01        5.05     15.99 o 
  -2   2  19        0.34       -0.84     19.36 o 
  -1   2  19       24.52       24.41     21.04 o 
   0   2  19       22.03       15.15     23.57 o 
   1   2  19      143.19      137.23     31.15 o 
   2   2  19        3.53       -0.84     21.88 o 
   3   2  19       31.11       23.57     25.25 o 
   4   2  19        7.04        8.42     27.77 o 
   5   2  19        3.14       21.88     28.62 o 
  -6   3  19       40.22       29.46     52.18 o 
  -5   3  19       15.08        6.73     21.04 o 
  -4   3  19       60.37       36.19     19.36 o 
  -3   3  19        1.30        0.00     16.83 o 
  -2   3  19        5.85        0.00     15.15 o 
  -1   3  19        3.14        0.84     15.99 o 
   0   3  19      138.79      111.97     33.67 o 
   1   3  19       11.30        4.21     15.99 o 
   2   3  19        0.20       -4.21     19.36 o 
   3   3  19        0.02        3.37     26.09 o 
   4   3  19        0.05        4.21     26.09 o 
   5   3  19        0.37       -7.57     26.93 o 
  -6   4  19        0.07       -7.57     44.61 o 
  -5   4  19        1.42        5.05     37.03 o 
  -4   4  19        0.04       -5.05     31.14 o 
  -3   4  19       58.57       15.15     32.83 o 
  -2   4  19       18.12       10.10     15.15 o 
  -1   4  19       30.13       19.36     23.57 o 
   0   4  19        0.58        0.84     22.72 o 
   1   4  19       19.82       21.04     17.67 o 
   2   4  19        0.01       14.31     30.30 o 
   3   4  19        3.28       -0.84     18.52 o 
   4   4  19        1.51       10.10     25.25 o 
   5   4  19       48.89       14.31     46.29 o 
  -5   5  19        5.52      -10.10     45.45 o 
  -4   5  19       16.06       42.92     28.62 o 
  -3   5  19        0.41      -19.36     32.82 o 
  -2   5  19        6.28       10.94     27.77 o 
  -1   5  19       23.12       10.94     18.52 o 
   0   5  19       10.05        5.89     16.83 o 
   1   5  19       25.33       15.99     21.88 o 
   2   5  19      116.02       80.81     28.62 o 
   3   5  19        7.13        5.05     20.20 o 
   4   5  19       39.46       15.15     25.25 o 
  -5   6  19       13.00       18.52     36.19 o 
  -4   6  19       18.45       35.35     29.46 o 
  -3   6  19        0.70       -6.73     29.46 o 
  -2   6  19       33.56       21.88     24.41 o 
  -1   6  19       12.35       14.31     25.25 o 
   0   6  19       47.87       29.46     26.09 o 
   1   6  19        9.56        0.84     24.41 o 
   2   6  19       39.02       29.46     25.25 o 
   3   6  19        0.05        5.89     26.09 o 
  -4   7  19        5.98       15.99     42.92 o 
  -3   7  19       16.18       10.94     30.30 o 
  -2   7  19        2.62       -1.68     26.09 o 
  -1   7  19       31.55       21.04     33.67 o 
   0   7  19       29.75       15.99     26.09 o 
   1   7  19       46.01       23.57     37.03 o 
   2   7  19        0.59        5.05     32.82 o 
  -2   8  19        0.09       -8.42     31.98 o 
  -1   8  19        3.72        5.05     26.93 o 
   0   8  19        0.01        7.57     28.61 o 
   1   8  19        2.03      -17.67     39.56 o 
  -6   0  20      122.09       68.19     47.14 o 
  -4   0  20       22.70       21.04     15.15 o 
  -2   0  20        8.27       -1.68     15.99 o 
   0   0  20        0.38        6.73     27.77 o 
   2   0  20        0.13        1.68     26.93 o 
   4   0  20      166.34      153.22     47.99 o 
  -6   1  20       24.99        7.57     21.04 o 
  -5   1  20        3.29       -9.26     16.83 o 
  -4   1  20       31.36       14.31     10.94 o 
  -3   1  20        6.19        7.57     19.36 o 
  -2   1  20       68.95       69.86     20.20 o 
  -1   1  20        4.42        9.26     17.67 o 
   0   1  20       13.24       15.99     22.72 o 
   1   1  20        2.37        3.37     13.47 o 
   2   1  20        2.49      -10.10     21.88 o 
   3   1  20        1.06       11.78     26.09 o 
   4   1  20       21.00       11.78     27.77 o 
   5   1  20        6.46       -4.21     27.77 o 
  -6   2  20        0.42       -5.89     21.88 o 
  -5   2  20        2.64        0.84     19.36 o 
  -4   2  20        3.49        2.52     14.31 o 
  -3   2  20        0.97       -4.21     26.09 o 
  -2   2  20        0.94        2.52     15.15 o 
  -1   2  20       38.75       24.41     16.83 o 
   0   2  20        0.39       11.78     12.62 o 
   1   2  20        5.31       10.10     21.88 o 
   2   2  20        8.21       14.31     18.52 o 
   3   2  20        0.00      -16.83     26.09 o 
   4   2  20        4.73      -10.10     31.98 o 
   5   2  20        9.39        6.73     31.98 o 
  -6   3  20       11.17       23.57     39.56 o 
  -5   3  20        7.73        9.26     25.25 o 
  -4   3  20       10.23        5.05     21.04 o 
  -3   3  20        1.31       -3.37     17.67 o 
  -2   3  20        4.06        5.89     15.15 o 
  -1   3  20        7.59        8.42     21.04 o 
   0   3  20       93.27       70.71     24.41 o 
   1   3  20        0.82       -1.68     21.88 o 
   2   3  20        1.59        7.57     15.99 o 
   3   3  20        7.97        9.26     31.98 o 
   4   3  20       74.93       63.13     36.19 o 
  -5   4  20        2.88       10.10     25.25 o 
  -4   4  20       70.00       76.60     26.94 o 
  -3   4  20       13.49       15.99     28.62 o 
  -2   4  20        2.15        2.52     19.36 o 
  -1   4  20       16.68        3.37     20.20 o 
   0   4  20       61.79       55.55     19.36 o 
   1   4  20        2.10        5.89     15.99 o 
   2   4  20        1.60        5.05     21.04 o 
   3   4  20        2.01       12.62     22.72 o 
   4   4  20        3.81        5.05     25.25 o 
  -5   5  20       14.34       20.20     29.46 o 
  -4   5  20       23.35       35.35     29.46 o 
  -3   5  20       12.78        0.84     26.93 o 
  -2   5  20       12.20        0.00     26.09 o 
  -1   5  20        0.59       11.78     39.56 o 
   0   5  20       33.92       21.88     38.72 o 
   1   5  20        0.49       -0.84     22.72 o 
   2   5  20        5.31        6.73     26.93 o 
   3   5  20        2.56        4.21     29.46 o 
  -4   6  20        7.21       25.25     26.09 o 
  -3   6  20        8.18        5.89     29.46 o 
  -2   6  20        0.02       -0.84     40.40 o 
  -1   6  20        4.34        2.52     24.41 o 
   0   6  20        1.03       10.94     33.66 o 
   1   6  20        4.99        2.52     39.56 o 
   2   6  20       32.58       26.93     27.77 o 
   3   6  20       27.76       12.62     28.62 o 
  -3   7  20        4.59       15.15     39.56 o 
  -2   7  20        3.87       14.31     29.46 o 
  -1   7  20       29.62       35.35     38.72 o 
   0   7  20       22.39       15.99     29.46 o 
   1   7  20       11.13        8.42     33.67 o 
  -5   0  21       33.72       10.10     20.20 o 
  -3   0  21       20.02        4.21     15.15 o 
  -1   0  21        9.90       -0.84     18.52 o 
   1   0  21       14.53       14.31     19.36 o 
   3   0  21       18.43       10.10     25.25 o 
  -6   1  21        2.09        1.68     22.72 o 
  -5   1  21        6.33        5.05     24.41 o 
  -4   1  21       19.61        5.05     15.15 o 
  -3   1  21       42.79       24.41     15.99 o 
  -2   1  21        3.06        1.68     15.99 o 
  -1   1  21       53.75       41.24     20.20 o 
   0   1  21       45.89       53.03     16.83 o 
   1   1  21        6.98       -2.52     21.88 o 
   2   1  21       27.10       24.41     20.20 o 
   3   1  21       16.32       10.94     23.57 o 
   4   1  21       22.47        1.68     31.14 o 
  -5   2  21        0.19       -2.52     21.88 o 
  -4   2  21        0.85        0.84     13.47 o 
  -3   2  21        9.26       15.15     17.67 o 
  -2   2  21        0.85        7.57     18.52 o 
  -1   2  21       17.42       18.52     24.41 o 
   0   2  21       78.69       74.07     24.41 o 
   1   2  21       19.55       19.36     21.88 o 
   2   2  21       22.49       23.57     26.93 o 
   3   2  21        0.29        4.21     26.93 o 
   4   2  21        0.45        9.26     24.41 o 
  -5   3  21       12.11       11.78     25.25 o 
  -4   3  21        0.17        4.21     23.57 o 
  -3   3  21        0.88        0.84     19.36 o 
  -2   3  21        0.22        0.84     26.09 o 
  -1   3  21       51.55       45.45     26.93 o 
   0   3  21       62.48       39.56     21.04 o 
   1   3  21       13.42       10.10     21.04 o 
   2   3  21        7.03       10.10     21.04 o 
   3   3  21        7.45        4.21     21.88 o 
   4   3  21        5.83        0.00     32.82 o 
  -5   4  21        0.06       -5.05     38.71 o 
  -4   4  21        0.15        3.37     24.41 o 
  -3   4  21        3.24      -10.10     28.62 o 
  -2   4  21       28.81       18.52     28.62 o 
  -1   4  21        8.26        4.21     15.15 o 
   0   4  21       29.55       18.52     21.88 o 
   1   4  21        0.81       -5.89     29.46 o 
   2   4  21        0.00       13.47     23.57 o 
   3   4  21       15.00        5.89     23.57 o 
  -4   5  21       14.47        4.21     23.57 o 
  -3   5  21        4.47        9.26     21.04 o 
  -2   5  21        2.00       -3.37     26.09 o 
  -1   5  21        2.00       -3.37     22.72 o 
   0   5  21       18.98       18.52     26.09 o 
   1   5  21       16.67       14.31     29.46 o 
   2   5  21       16.26       11.78     26.93 o 
   3   5  21       11.94        3.37     21.04 o 
  -3   6  21        7.16        6.73     42.08 o 
  -2   6  21       25.12       44.61     32.82 o 
  -1   6  21        8.28       -0.84     22.72 o 
   0   6  21        3.43        8.42     26.93 o 
   1   6  21        0.26       13.47     34.51 o 
   2   6  21        0.89       -0.84     37.87 o 
  -1   7  21       12.63       19.36     30.30 o 
   0   7  21        1.93        5.89     43.76 o 
  -4   0  22       28.69       10.10     22.72 o 
  -2   0  22        5.64        1.68     15.99 o 
   0   0  22        7.86        8.42     26.93 o 
   2   0  22       19.26       20.20     25.25 o 
   4   0  22       10.63       10.94     31.98 o 
  -5   1  22        0.56        4.21     19.36 o 
  -4   1  22        5.02        7.57     17.67 o 
  -3   1  22        0.06       -3.37     15.99 o 
  -2   1  22        1.06        9.26     18.52 o 
  -1   1  22       36.94       41.24     21.88 o 
   0   1  22       47.01       45.45     21.04 o 
   1   1  22        8.66       -5.89     37.03 o 
   2   1  22        5.70      -20.20     21.04 o 
   3   1  22        2.03        1.68     26.09 o 
   4   1  22        3.65        0.00     31.98 o 
  -5   2  22       21.21       14.31     25.25 o 
  -4   2  22        1.97        2.52     17.67 o 
  -3   2  22        0.53        4.21     20.20 o 
  -2   2  22        4.75       11.78     22.72 o 
  -1   2  22      105.03       75.76     26.94 o 
   0   2  22        7.75        5.89     26.09 o 
   1   2  22        7.36       15.15     26.09 o 
   2   2  22        0.62       -2.52     22.72 o 
   3   2  22       34.01       15.15     23.57 o 
  -4   3  22       13.48        1.68     25.25 o 
  -3   3  22        1.08      -15.99     29.46 o 
  -2   3  22        3.64       -5.05     24.41 o 
  -1   3  22       26.43       21.04     17.67 o 
   0   3  22        1.20        6.73     20.20 o 
   1   3  22        6.82        9.26     15.15 o 
   2   3  22       21.74        5.89     24.41 o 
   3   3  22       11.64       10.10     16.83 o 
  -4   4  22        0.12       -6.73     25.25 o 
  -3   4  22       40.80       37.88     26.09 o 
  -2   4  22        0.00        6.73     26.93 o 
  -1   4  22        2.77       10.10     26.09 o 
   0   4  22       19.69       10.10     35.35 o 
   1   4  22       25.15       23.57     29.46 o 
   2   4  22       23.00        8.42     28.62 o 
   3   4  22       53.95       31.98     26.93 o 
  -3   5  22        0.20        3.37     32.82 o 
  -2   5  22        4.38        0.00     33.66 o 
  -1   5  22        2.57        8.42     31.98 o 
   0   5  22        0.01      -13.47     34.51 o 
   1   5  22        0.18       20.20     38.71 o 
   2   5  22        5.31       -4.21     20.20 o 
  -2   6  22        0.27        7.57     26.93 o 
  -1   6  22        7.81       -2.52     23.57 o 
   0   6  22       40.84       30.30     27.78 o 
  -3   0  23       22.11       -4.21     18.52 o 
  -1   0  23       19.93       40.40     19.36 o 
   1   0  23        0.56      -15.99     21.88 o 
   3   0  23       18.40       24.41     21.88 o 
  -4   1  23        7.02        2.52     25.25 o 
  -3   1  23        0.97       -4.21     17.67 o 
  -2   1  23        4.08       10.10     20.20 o 
  -1   1  23        5.93        6.73     16.83 o 
   0   1  23       17.62       10.94     30.30 o 
   1   1  23        0.93        3.37     18.52 o 
   2   1  23        2.33       -4.21     22.72 o 
   3   1  23        0.17        4.21     23.57 o 
  -4   2  23        1.38       -4.21     45.45 o 
  -3   2  23        1.62        5.89     22.72 o 
  -2   2  23       46.11       42.08     18.52 o 
  -1   2  23       35.56       31.14     29.46 o 
   0   2  23       70.04       45.45     27.78 o 
   1   2  23       44.57       21.04     21.88 o 
   2   2  23        1.21       -5.05     33.66 o 
   3   2  23        2.70        0.00     22.72 o 
  -4   3  23        2.84       -9.26     26.09 o 
  -3   3  23        3.36        6.73     21.88 o 
  -2   3  23       26.47       12.62     21.04 o 
  -1   3  23       16.06        8.42     18.52 o 
   0   3  23       13.76       17.67     29.46 o 
   1   3  23       29.36       26.93     20.20 o 
   2   3  23        2.14        5.89     25.25 o 
  -3   4  23        8.58       21.04     32.82 o 
  -2   4  23        1.49       -1.68     29.46 o 
  -1   4  23       12.67       -6.73     25.25 o 
   0   4  23       10.61       -4.21     27.77 o 
   1   4  23        5.33        9.26     37.03 o 
  -2   5  23       10.52        2.52     50.50 o 
  -1   5  23       27.35       13.47     27.77 o 
   0   5  23        0.77       19.36     33.66 o 
  -2   0  24        4.52        4.21     20.20 o 
   0   0  24       16.49       13.47     23.57 o 
   2   0  24        2.57       12.62     22.72 o 
  -3   1  24        0.39        3.37     15.99 o 
  -2   1  24       12.25        0.84     20.20 o 
  -1   1  24        0.39        0.84     25.25 o 
   0   1  24        0.28        5.05     21.88 o 
   1   1  24        1.94       -2.52     20.20 o 
   2   1  24       19.41       23.57     23.57 o 
  -3   2  24       12.48        0.84     18.52 o 
  -2   2  24        4.25        5.89     27.77 o 
  -1   2  24        0.41        7.57     20.20 o 
   0   2  24        1.58       -3.37     25.25 o 
   1   2  24        8.08        9.26     29.46 o 
  -2   3  24        4.57       25.25     31.98 o 
  -1   3  24        2.94       -6.73     33.66 o 
   0   3  24       23.51       32.82     31.98 o 
   1   3  24        8.11       -5.05     28.62 o 
  -1   4  24        1.62        8.42     28.61 o 
  -1   0  25        0.24        1.68     23.57 o 
  -2   1  25        0.53        4.21     19.36 o 
  -1   1  25        1.94       14.31     17.67 o 
   0   1  25        4.76        1.68     22.72 o 
  -1   2  25        4.39        6.73     21.88 o 
                                                 
